# Supplementary material for: N′-[(E)-4-Bromo­benzyl­idene]-1-benzofuran-2-carbohydrazide monohydrate
Source: Acta Crystallogr Sect E Struct Rep Online. 2012 Jun 16;68(Pt 7):o2121. doi: 10.1107/S1600536812026724 (PMC3393932; doi:10.1107/S1600536812026724)
Supplement: Supplementary file 1 [file e-68-o2121-sup1.cif]

##############################################################################
#                                                                            #
# This CIF contains the data in a paper accepted for publication in          #
# Acta Crystallographica Section E. It conforms to the requirements of       #
# Notes for Authors for Acta Crystallographica Section E, and has been       #
# peer reviewed under the auspices of the IUCr Commission on Journals.       #
#                                                                            #
# Full details of the Crystallographic Information File format               #
# are given in the paper "The Crystallographic Information File (CIF):       #
# a New Standard Archive File for Crystallography" by S. R. Hall, F. H.      #
# Allen and I. D. Brown [Acta Cryst. (1991), A47, 655-685].                  #
#                                                                            #
# The current version of the core CIF dictionary is obtainable from          #
# ftp://ftp.iucr.org/pub/cif_core.dic.                                       #
#                                                                            #
# Software is freely available for graphical display of the structure(s)     #
# in this CIF. For information consult the CIF software page                 #
# http://www.iucr.org/resources/cif/software.                                #
#                                                                            #
# This file may be used for bona fide research purposes within the           #
# scientific community so long as proper attribution is given to the journal # 
# article from which it was obtained.                                        #
#                                                                            #
##############################################################################
data_global
_audit_creation_method     'form.cif (version 2.0)'
_journal_data_validation_number     ?
_journal_date_recd_electronic     2012-06-11
_journal_date_accepted     2012-06-13
_journal_name_full     'Acta Crystallographica, Section E'
_journal_year     2012
_journal_volume     68
_journal_issue      7
_journal_page_first     o2121
_journal_page_last     o2121
_journal_paper_category     QO
_journal_paper_doi     10.1107/S1600536812026724
_journal_coeditor_code     HB6850
_publ_contact_author_name     'Prof. Fun, Hoong-Kun'
_publ_contact_author_address
;
      X-ray Crystallography Unit
      School of Physics
      Universiti Sains Malaysia
      11800 USM, Penang
      MALAYSIA
;
_publ_contact_author_email     'hkfun@usm.my'
_publ_contact_author_fax     '604 6579150'
_publ_contact_author_phone     '604 6533652'
_publ_section_title
;
<i>N</i>'-[(<i>E</i>)-4-Bromobenzylidene]-1-benzofuran-2-carbohydrazide
monohydrate
;
loop_
    _publ_author_name
    _publ_author_footnote
    _publ_author_address
    'Hoong-Kun Fun'
;
      Thomson Reuters ResearcherID: A-3561-2009.
;
;     X-ray Crystallography Unit
      School of Physics
      Universiti Sains Malaysia
      11800 USM, Penang
      Malaysia
;
    'Ching Kheng Quah'
;
      Thomson Reuters ResearcherID: A-5525-2009.
;
;
      X-ray Crystallography Unit
      School of Physics
      Universiti Sains Malaysia
      11800 USM, Penang
      Malaysia
;
    'Nitinchandra' ?
;
      Department of Studies in Chemistry
      Mangalore University
      Mangalagangotri
      Mangalore 574 199
      India
;
    'Balakrishna Kalluraya ' ?
;
      Department of Studies in Chemistry
      Mangalore University
      Mangalagangotri
      Mangalore 574 199
      India
;
    'M. Babu' ?
;
      Department of Studies in Chemistry
      Mangalore University
      Mangalagangotri
      Mangalore 574 199
      India
;
data_I
_audit_creation_method     SHELXL-97
_chemical_name_systematic
;
<i>N</i>'-[(<i>E</i>)-4-Bromobenzylidene]-1-benzofuran-2-carbohydrazide
monohydrate
;
_chemical_name_common     ?
_chemical_formula_moiety     'C16 H11 Br N2 O2, H2 O'
_chemical_formula_sum     'C16 H13 Br N2 O3'
_chemical_formula_iupac     'C16 H11 Br N2 O2, H2 O'
_chemical_formula_weight     361.19
_chemical_melting_point     ?
_symmetry_cell_setting     monoclinic
_symmetry_space_group_name_H-M     'C c'
_symmetry_space_group_name_Hall     'C -2yc'
loop_
    _symmetry_equiv_pos_as_xyz
    'x, y, z'
    'x, -y, z+1/2'
    'x+1/2, y+1/2, z'
    'x+1/2, -y+1/2, z+1/2'
_cell_length_a     25.0594(4)
_cell_length_b     4.67180(10)
_cell_length_c     12.6166(2)
_cell_angle_alpha     90.00
_cell_angle_beta     99.1750(10)
_cell_angle_gamma     90.00
_cell_volume     1458.16(5)
_cell_formula_units_Z     4
_cell_measurement_reflns_used     9978
_cell_measurement_theta_min     3.27
_cell_measurement_theta_max     35.87
_cell_measurement_temperature     100
_exptl_crystal_description     'block'
_exptl_crystal_colour     'colourless'
_exptl_crystal_size_max     0.409
_exptl_crystal_size_mid     0.223
_exptl_crystal_size_min     0.131
_exptl_crystal_density_diffrn     1.645
_exptl_crystal_density_meas     ?
_exptl_crystal_density_method     'not measured'
_exptl_crystal_F_000     728
_exptl_absorpt_coefficient_mu     2.833
_exptl_absorpt_correction_type     multi-scan
_exptl_absorpt_process_details     '(<i>SADABS</i>; Bruker, 2009)'
_exptl_absorpt_correction_T_min     0.3903
_exptl_absorpt_correction_T_max     0.7078
_exptl_special_details
;
The crystal was placed in the cold stream of an Oxford Cryosystems
Cobra open-flow nitrogen cryostat (Cosier & Glazer, 1986) operating
at 100.0 (1) K.
;
_diffrn_ambient_temperature     100
_diffrn_radiation_type     MoK\a
_diffrn_radiation_wavelength     0.71073
_diffrn_radiation_source     'fine-focus sealed tube'
_diffrn_radiation_monochromator     graphite
_diffrn_measurement_device_type     'Bruker SMART APEXII CCD'
_diffrn_measurement_method     '\f and \w scans'
_diffrn_detector_area_resol_mean     ?
_diffrn_reflns_number     22903
_diffrn_reflns_av_R_equivalents     0.0243
_diffrn_reflns_av_sigmaI/netI     0.0390
_diffrn_reflns_theta_min     3.27
_diffrn_reflns_theta_max     35.94
_diffrn_reflns_theta_full     35.94
_diffrn_measured_fraction_theta_max     0.997
_diffrn_measured_fraction_theta_full     0.997
_diffrn_reflns_limit_h_min     -38
_diffrn_reflns_limit_h_max     40
_diffrn_reflns_limit_k_min     -7
_diffrn_reflns_limit_k_max     7
_diffrn_reflns_limit_l_min     -20
_diffrn_reflns_limit_l_max     20
_diffrn_standards_number     0
_diffrn_standards_interval_count     .
_diffrn_standards_interval_time     .
_diffrn_standards_decay_%     ?
_refine_special_details
;
 Refinement of F^2^ against ALL reflections.  The weighted R-factor wR and
 goodness of fit S are based on F^2^, conventional R-factors R are based
 on F, with F set to zero for negative F^2^. The threshold expression of
 F^2^ > 2sigma(F^2^) is used only for calculating R-factors(gt) etc. and is
 not relevant to the choice of reflections for refinement.  R-factors based
 on F^2^ are statistically about twice as large as those based on F, and R-
 factors based on ALL data will be even larger.
;
_reflns_number_total     6458
_reflns_number_gt     6000
_reflns_threshold_expression     I>2\s(I)
_refine_ls_structure_factor_coef     Fsqd
_refine_ls_matrix_type     full
_refine_ls_R_factor_all     0.0245
_refine_ls_R_factor_gt     0.0214
_refine_ls_wR_factor_gt     0.0476
_refine_ls_wR_factor_ref     0.0484
_refine_ls_goodness_of_fit_ref     1.004
_refine_ls_restrained_S_all     1.004
_refine_ls_number_reflns     6458
_refine_ls_number_parameters     205
_refine_ls_number_restraints     2
_refine_ls_hydrogen_treatment     mixed
_refine_ls_weighting_scheme     calc
_refine_ls_weighting_details
                 'calc w=1/[\s^2^(Fo^2^)+(0.0159P)^2^] where P=(Fo^2^+2Fc^2^)/3'
_atom_sites_solution_hydrogens     geom
_atom_sites_solution_primary     direct
_atom_sites_solution_secondary     difmap
_refine_ls_shift/su_max     0.001
_refine_ls_shift/su_mean     0.001
_refine_diff_density_max     0.545
_refine_diff_density_min     -0.239
_refine_ls_extinction_method     none
_refine_ls_extinction_coef     ?
_refine_ls_abs_structure_details     'Flack (1983), 3029 Friedel pairs'
_refine_ls_abs_structure_Flack     0.002(3)
loop_
    _atom_type_symbol
    _atom_type_description
    _atom_type_scat_dispersion_real
    _atom_type_scat_dispersion_imag
    _atom_type_scat_source
    'C' 'C' 0.0033 0.0016
                         'International Tables Vol C Tables 4.2.6.8 and 6.1.1.4'
    'H' 'H' 0.0000 0.0000
                         'International Tables Vol C Tables 4.2.6.8 and 6.1.1.4'
    'N' 'N' 0.0061 0.0033
                         'International Tables Vol C Tables 4.2.6.8 and 6.1.1.4'
    'O' 'O' 0.0106 0.0060
                         'International Tables Vol C Tables 4.2.6.8 and 6.1.1.4'
    'Br' 'Br' -0.2901 2.4595
                         'International Tables Vol C Tables 4.2.6.8 and 6.1.1.4'
_computing_data_collection     'APEX2 (Bruker, 2009)'
_computing_cell_refinement     'SAINT (Bruker, 2009)'
_computing_data_reduction     'SAINT (Bruker, 2009)'
_computing_structure_solution     'SHELXTL (Sheldrick, 2008)'
_computing_structure_refinement     'SHELXTL (Sheldrick, 2008)'
_computing_molecular_graphics     'SHELXTL (Sheldrick, 2008)'
_computing_publication_material
                             'SHELXTL (Sheldrick, 2008) and PLATON (Spek, 2009)'
loop_
    _atom_site_type_symbol
    _atom_site_label
    _atom_site_fract_x
    _atom_site_fract_y
    _atom_site_fract_z
    _atom_site_U_iso_or_equiv
    _atom_site_adp_type
    _atom_site_calc_flag
    _atom_site_refinement_flags
    _atom_site_occupancy
    _atom_site_symmetry_multiplicity
    _atom_site_disorder_assembly
    _atom_site_disorder_group
    Br Br1 0.493770(6) 1.100705(19) 0.508751(8) 0.02217(3) Uani d . 1 1 . .
    O O1 0.18964(3) -0.55368(16) 0.27425(6) 0.01388(14) Uani d . 1 1 . .
    O O2 0.23751(3) -0.22894(17) 0.52806(6) 0.01613(14) Uani d . 1 1 . .
    N N1 0.25775(4) -0.12217(17) 0.36132(8) 0.01253(15) Uani d . 1 1 . .
    N N2 0.29362(4) 0.08563(17) 0.40538(8) 0.01311(15) Uani d . 1 1 . .
    C C1 0.15501(5) -0.6274(2) 0.42754(10) 0.0167(2) Uani d . 1 1 . .
    H H1A 0.1499 -0.6159 0.4988 0.020 Uiso calc R 1 1 . .
    C C2 0.12501(5) -0.7988(2) 0.34457(9) 0.01525(18) Uani d . 1 1 . .
    C C3 0.08115(5) -0.9889(3) 0.33817(10) 0.0212(2) Uani d . 1 1 . .
    H H3A 0.0646 -1.0253 0.3978 0.025 Uiso calc R 1 1 . .
    C C4 0.06318(5) -1.1207(2) 0.24052(10) 0.0196(2) Uani d . 1 1 . .
    H H4A 0.0339 -1.2455 0.2343 0.024 Uiso calc R 1 1 . .
    C C5 0.08847(5) -1.0683(2) 0.15094(11) 0.0174(2) Uani d . 1 1 . .
    H H5A 0.0757 -1.1616 0.0868 0.021 Uiso calc R 1 1 . .
    C C6 0.13193(7) -0.8818(2) 0.15468(11) 0.0167(2) Uani d . 1 1 . .
    H H6A 0.1489 -0.8486 0.0955 0.020 Uiso calc R 1 1 . .
    C C7 0.14821(4) -0.7488(2) 0.25269(9) 0.01312(17) Uani d . 1 1 . .
    C C8 0.19229(4) -0.4854(2) 0.38103(9) 0.01323(17) Uani d . 1 1 . .
    C C9 0.23162(4) -0.2696(2) 0.42951(9) 0.01253(17) Uani d . 1 1 . .
    C C10 0.32052(4) 0.2111(2) 0.34060(9) 0.01383(17) Uani d . 1 1 . .
    H H10A 0.3147 0.1628 0.2682 0.017 Uiso calc R 1 1 . .
    C C11 0.36048(6) 0.4314(2) 0.38081(11) 0.0136(2) Uani d . 1 1 . .
    C C12 0.39181(5) 0.5549(2) 0.31113(11) 0.0176(2) Uani d . 1 1 . .
    H H12A 0.3860 0.5028 0.2391 0.021 Uiso calc R 1 1 . .
    C C13 0.43169(5) 0.7550(2) 0.34769(10) 0.0184(2) Uani d . 1 1 . .
    H H13A 0.4531 0.8332 0.3012 0.022 Uiso calc R 1 1 . .
    C C14 0.43889(5) 0.8351(2) 0.45464(10) 0.0167(2) Uani d . 1 1 . .
    C C15 0.40692(5) 0.7233(2) 0.52486(9) 0.0175(2) Uani d . 1 1 . .
    H H15A 0.4116 0.7844 0.5959 0.021 Uiso calc R 1 1 . .
    C C16 0.36790(5) 0.5192(2) 0.48830(9) 0.01555(19) Uani d . 1 1 . .
    H H16A 0.3467 0.4410 0.5352 0.019 Uiso calc R 1 1 . .
    O O1W 0.27065(4) 0.74269(17) 0.14979(7) 0.01805(15) Uani d . 1 1 . .
    H H2W1 0.2695 0.8848 0.1077 0.010(4) Uiso d R 1 1 . .
    H H1W1 0.2584 0.5915 0.1236 0.039(6) Uiso d R 1 1 . .
    H H1N1 0.2547(7) -0.166(4) 0.2920(14) 0.020(4) Uiso d . 1 1 . .
loop_
    _atom_site_aniso_label
    _atom_site_aniso_U_11
    _atom_site_aniso_U_22
    _atom_site_aniso_U_33
    _atom_site_aniso_U_12
    _atom_site_aniso_U_13
    _atom_site_aniso_U_23
    Br1 0.01396(4) 0.01463(4) 0.03562(7) -0.00355(5) -0.00306(4) 0.00589(5)
    O1 0.0141(4) 0.0144(3) 0.0133(4) -0.0033(2) 0.0027(3) -0.0009(2)
    O2 0.0209(4) 0.0149(3) 0.0130(3) -0.0020(3) 0.0039(3) -0.0014(2)
    N1 0.0136(4) 0.0121(3) 0.0119(4) -0.0020(3) 0.0022(3) -0.0012(3)
    N2 0.0126(4) 0.0113(3) 0.0150(4) -0.0019(3) 0.0009(3) -0.0012(3)
    C1 0.0201(5) 0.0172(5) 0.0136(5) -0.0042(3) 0.0053(4) -0.0019(3)
    C2 0.0153(5) 0.0148(4) 0.0160(5) -0.0031(3) 0.0035(4) -0.0005(3)
    C3 0.0224(6) 0.0227(5) 0.0197(6) -0.0093(4) 0.0069(4) -0.0013(4)
    C4 0.0179(5) 0.0197(5) 0.0209(6) -0.0075(4) 0.0017(4) -0.0007(4)
    C5 0.0183(5) 0.0177(4) 0.0152(5) -0.0016(3) 0.0001(4) -0.0015(3)
    C6 0.0183(6) 0.0197(5) 0.0123(5) -0.0014(4) 0.0028(4) 0.0003(4)
    C7 0.0119(4) 0.0116(4) 0.0159(5) -0.0013(3) 0.0025(4) 0.0008(3)
    C8 0.0145(4) 0.0122(4) 0.0128(5) -0.0014(3) 0.0016(4) -0.0019(3)
    C9 0.0127(4) 0.0111(4) 0.0139(5) 0.0001(3) 0.0022(4) -0.0003(3)
    C10 0.0147(5) 0.0132(4) 0.0136(5) -0.0003(3) 0.0023(4) -0.0001(3)
    C11 0.0130(5) 0.0121(4) 0.0157(5) 0.0017(3) 0.0023(4) 0.0023(3)
    C12 0.0190(5) 0.0172(4) 0.0176(5) -0.0006(4) 0.0061(4) 0.0020(4)
    C13 0.0163(5) 0.0167(4) 0.0232(6) -0.0012(3) 0.0060(4) 0.0046(4)
    C14 0.0131(5) 0.0121(4) 0.0239(6) -0.0006(3) 0.0004(4) 0.0041(3)
    C15 0.0170(5) 0.0168(4) 0.0178(5) -0.0034(3) 0.0002(4) 0.0016(4)
    C16 0.0152(5) 0.0156(4) 0.0159(5) -0.0030(3) 0.0024(4) 0.0006(3)
    O1W 0.0251(4) 0.0160(3) 0.0129(4) -0.0005(3) 0.0026(3) 0.0005(3)
_geom_special_details
;
 All esds (except the esd in the dihedral angle between two l.s. planes)
 are estimated using the full covariance matrix.  The cell esds are taken
 into account individually in the estimation of esds in distances, angles
 and torsion angles; correlations between esds in cell parameters are only
 used when they are defined by crystal symmetry.  An approximate (isotropic)
 treatment of cell esds is used for estimating esds involving l.s. planes.
;
loop_
    _geom_bond_atom_site_label_1
    _geom_bond_atom_site_label_2
    _geom_bond_site_symmetry_2
    _geom_bond_distance
    _geom_bond_publ_flag
    Br1 C14 . 1.8967(11) ?
    O1 C7 . 1.3757(13) ?
    O1 C8 . 1.3757(13) ?
    O2 C9 . 1.2431(13) ?
    N1 C9 . 1.3501(14) ?
    N1 N2 . 1.3783(12) ?
    N1 H1N1 . 0.890(17) ?
    N2 C10 . 1.2815(14) ?
    C1 C8 . 1.3537(16) ?
    C1 C2 . 1.4323(16) ?
    C1 H1A . 0.9300 ?
    C2 C7 . 1.3970(15) ?
    C2 C3 . 1.4054(16) ?
    C3 C4 . 1.3865(18) ?
    C3 H3A . 0.9300 ?
    C4 C5 . 1.4027(19) ?
    C4 H4A . 0.9300 ?
    C5 C6 . 1.3895(19) ?
    C5 H5A . 0.9300 ?
    C6 C7 . 1.3860(17) ?
    C6 H6A . 0.9300 ?
    C8 C9 . 1.4730(15) ?
    C10 C11 . 1.4686(17) ?
    C10 H10A . 0.9300 ?
    C11 C12 . 1.3938(18) ?
    C11 C16 . 1.4006(18) ?
    C12 C13 . 1.3923(17) ?
    C12 H12A . 0.9300 ?
    C13 C14 . 1.3841(18) ?
    C13 H13A . 0.9300 ?
    C14 C15 . 1.3879(16) ?
    C15 C16 . 1.3906(16) ?
    C15 H15A . 0.9300 ?
    C16 H16A . 0.9300 ?
    O1W H2W1 . 0.8477 ?
    O1W H1W1 . 0.8182 ?
loop_
    _geom_angle_atom_site_label_1
    _geom_angle_atom_site_label_2
    _geom_angle_atom_site_label_3
    _geom_angle_site_symmetry_1
    _geom_angle_site_symmetry_3
    _geom_angle
    _geom_angle_publ_flag
    C7 O1 C8 . . 105.33(8) ?
    C9 N1 N2 . . 116.97(9) ?
    C9 N1 H1N1 . . 122.2(12) ?
    N2 N1 H1N1 . . 120.5(12) ?
    C10 N2 N1 . . 116.14(9) ?
    C8 C1 C2 . . 105.98(10) ?
    C8 C1 H1A . . 127.0 ?
    C2 C1 H1A . . 127.0 ?
    C7 C2 C3 . . 118.90(10) ?
    C7 C2 C1 . . 105.87(9) ?
    C3 C2 C1 . . 135.23(11) ?
    C4 C3 C2 . . 118.16(11) ?
    C4 C3 H3A . . 120.9 ?
    C2 C3 H3A . . 120.9 ?
    C3 C4 C5 . . 120.93(11) ?
    C3 C4 H4A . . 119.5 ?
    C5 C4 H4A . . 119.5 ?
    C6 C5 C4 . . 122.31(12) ?
    C6 C5 H5A . . 118.8 ?
    C4 C5 H5A . . 118.8 ?
    C7 C6 C5 . . 115.40(12) ?
    C7 C6 H6A . . 122.3 ?
    C5 C6 H6A . . 122.3 ?
    O1 C7 C6 . . 125.38(10) ?
    O1 C7 C2 . . 110.34(9) ?
    C6 C7 C2 . . 124.27(10) ?
    C1 C8 O1 . . 112.45(9) ?
    C1 C8 C9 . . 128.15(10) ?
    O1 C8 C9 . . 119.35(9) ?
    O2 C9 N1 . . 124.56(10) ?
    O2 C9 C8 . . 119.00(10) ?
    N1 C9 C8 . . 116.41(9) ?
    N2 C10 C11 . . 119.96(10) ?
    N2 C10 H10A . . 120.0 ?
    C11 C10 H10A . . 120.0 ?
    C12 C11 C16 . . 119.23(12) ?
    C12 C11 C10 . . 119.59(12) ?
    C16 C11 C10 . . 121.17(11) ?
    C13 C12 C11 . . 121.05(12) ?
    C13 C12 H12A . . 119.5 ?
    C11 C12 H12A . . 119.5 ?
    C14 C13 C12 . . 118.66(11) ?
    C14 C13 H13A . . 120.7 ?
    C12 C13 H13A . . 120.7 ?
    C13 C14 C15 . . 121.45(11) ?
    C13 C14 Br1 . . 120.14(9) ?
    C15 C14 Br1 . . 118.41(9) ?
    C14 C15 C16 . . 119.56(11) ?
    C14 C15 H15A . . 120.2 ?
    C16 C15 H15A . . 120.2 ?
    C15 C16 C11 . . 119.98(11) ?
    C15 C16 H16A . . 120.0 ?
    C11 C16 H16A . . 120.0 ?
    H2W1 O1W H1W1 . . 116.8 ?
loop_
    _geom_torsion_atom_site_label_1
    _geom_torsion_atom_site_label_2
    _geom_torsion_atom_site_label_3
    _geom_torsion_atom_site_label_4
    _geom_torsion_site_symmetry_1
    _geom_torsion_site_symmetry_2
    _geom_torsion_site_symmetry_3
    _geom_torsion_site_symmetry_4
    _geom_torsion
    _geom_torsion_publ_flag
    C9 N1 N2 C10 . . . . 175.83(10) ?
    C8 C1 C2 C7 . . . . 1.26(13) ?
    C8 C1 C2 C3 . . . . -178.77(14) ?
    C7 C2 C3 C4 . . . . 0.58(18) ?
    C1 C2 C3 C4 . . . . -179.38(13) ?
    C2 C3 C4 C5 . . . . 0.73(19) ?
    C3 C4 C5 C6 . . . . -0.7(2) ?
    C4 C5 C6 C7 . . . . -0.66(19) ?
    C8 O1 C7 C6 . . . . -178.42(11) ?
    C8 O1 C7 C2 . . . . 0.63(11) ?
    C5 C6 C7 O1 . . . . -178.99(10) ?
    C5 C6 C7 C2 . . . . 2.09(18) ?
    C3 C2 C7 O1 . . . . 178.84(10) ?
    C1 C2 C7 O1 . . . . -1.19(12) ?
    C3 C2 C7 C6 . . . . -2.09(18) ?
    C1 C2 C7 C6 . . . . 177.88(11) ?
    C2 C1 C8 O1 . . . . -0.94(13) ?
    C2 C1 C8 C9 . . . . 176.58(10) ?
    C7 O1 C8 C1 . . . . 0.21(12) ?
    C7 O1 C8 C9 . . . . -177.55(9) ?
    N2 N1 C9 O2 . . . . 0.50(15) ?
    N2 N1 C9 C8 . . . . 178.34(9) ?
    C1 C8 C9 O2 . . . . 9.58(17) ?
    O1 C8 C9 O2 . . . . -173.05(9) ?
    C1 C8 C9 N1 . . . . -168.39(11) ?
    O1 C8 C9 N1 . . . . 8.97(14) ?
    N1 N2 C10 C11 . . . . -178.76(9) ?
    N2 C10 C11 C12 . . . . 176.26(11) ?
    N2 C10 C11 C16 . . . . -3.47(17) ?
    C16 C11 C12 C13 . . . . 2.60(18) ?
    C10 C11 C12 C13 . . . . -177.13(11) ?
    C11 C12 C13 C14 . . . . -1.58(17) ?
    C12 C13 C14 C15 . . . . -0.80(17) ?
    C12 C13 C14 Br1 . . . . 178.62(9) ?
    C13 C14 C15 C16 . . . . 2.11(17) ?
    Br1 C14 C15 C16 . . . . -177.32(9) ?
    C14 C15 C16 C11 . . . . -1.05(17) ?
    C12 C11 C16 C15 . . . . -1.26(18) ?
    C10 C11 C16 C15 . . . . 178.47(11) ?
loop_
    _geom_hbond_atom_site_label_D
    _geom_hbond_atom_site_label_H
    _geom_hbond_atom_site_label_A
    _geom_hbond_site_symmetry_A
    _geom_hbond_distance_DH
    _geom_hbond_distance_HA
    _geom_hbond_distance_DA
    _geom_hbond_angle_DHA
    _geom_hbond_publ_flag
    O1W H2W1 O2 2_564 0.85 2.00 2.7932(11) 157 yes
    O1W H1W1 O2 2_554 0.82 2.10 2.8987(11) 167 yes
    N1 H1N1 O1W 1_545 0.890(17) 1.947(18) 2.8108(13) 163.4(17) yes
    C6 H6A O2 2_544 0.93 2.53 3.3418(18) 146 yes
_iucr_refine_instructions_details
;
TITL bk129m in Cc (100K)
CELL  0.71073   25.0594    4.6718   12.6166    90.000    99.175    90.000
ZERR  4           0.0004    0.0001    0.0002     0.000     0.001     0.000
LATT  -7
SYMM               X ,            - Y ,    0.50000 + Z
SFAC  C H N O Br
UNIT  64 52 8 12 4
L.S. 10
FMAP 2
PLAN -20
ACTA
BOND $H
CONF
SIZE 0.409 0.223 0.131
WGHT      0.0159      0.0000
FVAR       0.36475
BR1   5    0.493770    1.100705    0.508751    11.00000    0.01396    0.01463 =
         0.03562    0.00589   -0.00306   -0.00355
O1    4    0.189637   -0.553683    0.274250    11.00000    0.01413    0.01438 =
         0.01331   -0.00093    0.00272   -0.00332
O2    4    0.237508   -0.228936    0.528062    11.00000    0.02090    0.01495 =
         0.01295   -0.00138    0.00390   -0.00202
N1    3    0.257751   -0.122170    0.361321    11.00000    0.01363    0.01211 =
         0.01191   -0.00117    0.00223   -0.00196
N2    3    0.293615    0.085627    0.405380    11.00000    0.01264    0.01133 =
         0.01496   -0.00125    0.00095   -0.00189
C1    1    0.155006   -0.627380    0.427541    11.00000    0.02006    0.01722 =
         0.01362   -0.00190    0.00526   -0.00420
AFIX  43
H1A   2    0.149907   -0.615949    0.498835    11.00000   -1.20000
AFIX   0
C2    1    0.125008   -0.798839    0.344574    11.00000    0.01525    0.01483 =
         0.01599   -0.00047    0.00349   -0.00306
C3    1    0.081145   -0.988927    0.338167    11.00000    0.02237    0.02266 =
         0.01971   -0.00129    0.00692   -0.00930
AFIX  43
H3A   2    0.064631   -1.025341    0.397769    11.00000   -1.20000
AFIX   0
C4    1    0.063175   -1.120670    0.240525    11.00000    0.01785    0.01968 =
         0.02093   -0.00068    0.00175   -0.00750
AFIX  43
H4A   2    0.033939   -1.245534    0.234335    11.00000   -1.20000
AFIX   0
C5    1    0.088471   -1.068274    0.150940    11.00000    0.01834    0.01766 =
         0.01523   -0.00152    0.00006   -0.00164
AFIX  43
H5A   2    0.075705   -1.161606    0.086792    11.00000   -1.20000
AFIX   0
C6    1    0.131931   -0.881827    0.154677    11.00000    0.01830    0.01968 =
         0.01234    0.00034    0.00279   -0.00143
AFIX  43
H6A   2    0.148930   -0.848588    0.095477    11.00000   -1.20000
AFIX   0
C7    1    0.148210   -0.748782    0.252692    11.00000    0.01194    0.01163 =
         0.01588    0.00084    0.00247   -0.00135
C8    1    0.192289   -0.485366    0.381026    11.00000    0.01446    0.01225 =
         0.01279   -0.00191    0.00164   -0.00138
C9    1    0.231617   -0.269552    0.429511    11.00000    0.01266    0.01107 =
         0.01390   -0.00028    0.00221    0.00009
C10   1    0.320520    0.211137    0.340595    11.00000    0.01468    0.01322 =
         0.01362   -0.00014    0.00234   -0.00025
AFIX  43
H10A  2    0.314746    0.162781    0.268164    11.00000   -1.20000
AFIX   0
C11   1    0.360477    0.431378    0.380806    11.00000    0.01301    0.01211 =
         0.01572    0.00235    0.00232    0.00170
C12   1    0.391812    0.554897    0.311125    11.00000    0.01904    0.01721 =
         0.01757    0.00199    0.00607   -0.00062
AFIX  43
H12A  2    0.385987    0.502826    0.239057    11.00000   -1.20000
AFIX   0
C13   1    0.431694    0.754995    0.347686    11.00000    0.01630    0.01666 =
         0.02317    0.00456    0.00605   -0.00118
AFIX  43
H13A  2    0.453070    0.833225    0.301188    11.00000   -1.20000
AFIX   0
C14   1    0.438885    0.835138    0.454636    11.00000    0.01314    0.01212 =
         0.02387    0.00409    0.00037   -0.00059
C15   1    0.406915    0.723256    0.524855    11.00000    0.01700    0.01680 =
         0.01781    0.00155    0.00016   -0.00341
AFIX  43
H15A  2    0.411555    0.784365    0.595886    11.00000   -1.20000
AFIX   0
C16   1    0.367899    0.519176    0.488303    11.00000    0.01517    0.01558 =
         0.01588    0.00064    0.00245   -0.00303
AFIX  43
H16A  2    0.346741    0.441016    0.535219    11.00000   -1.20000
AFIX   0
O1W   4    0.270655    0.742685    0.149791    11.00000    0.02513    0.01604 =
         0.01285    0.00052    0.00263   -0.00055
AFIX   3
H2W1  2    0.269515    0.884816    0.107721    11.00000    0.01004
H1W1  2    0.258415    0.591526    0.123621    11.00000    0.03885
AFIX   0
H1N1  2    0.254673   -0.166225    0.292008    11.00000    0.02003
HKLF 4 1 -1.0000  0.0000  2.0000 -1.0000  0.0000  0.0000  0.0000 -1.0000  0.0000
REM  bk129m in Cc (100K)
REM R1 =  0.0214 for   6000 Fo > 4sig(Fo)  and  0.0245 for all   6458 data
REM    205 parameters refined using      2 restraints
END
WGHT      0.0159      0.0000
REM Highest difference peak  0.545,  deepest hole -0.239,  1-sigma level  0.058
Q1    1   0.4978  1.0509  0.4569  11.00000  0.05    0.50
Q2    1   0.3767  0.4891  0.3506  11.00000  0.05    0.41
Q3    1   0.2504 -0.1908  0.4001  11.00000  0.05    0.38
Q4    1   0.4284  0.7773  0.4983  11.00000  0.05    0.35
Q5    1   0.1795 -0.5741  0.4098  11.00000  0.05    0.35
Q6    1   0.3666  0.4632  0.4332  11.00000  0.05    0.34
Q7    1   0.1384 -0.7751  0.3018  11.00000  0.05    0.34
Q8    1   0.0720 -1.0926  0.1873  11.00000  0.05    0.33
Q9    1   0.4919  1.0630  0.5710  11.00000  0.05    0.32
Q10   1   0.4311  0.7847  0.4029  11.00000  0.05    0.32
Q11   1   0.4121  0.6672  0.3269  11.00000  0.05    0.30
Q12   1   0.1095 -0.9755  0.1627  11.00000  0.05    0.29
Q13   1   0.5199  1.0974  0.4752  11.00000  0.05    0.29
Q14   1   0.1426 -0.8576  0.2032  11.00000  0.05    0.29
Q15   1   0.4917  0.9780  0.5155  11.00000  0.05    0.28
Q16   1   0.4683  1.1021  0.5372  11.00000  0.05    0.26
Q17   1   0.1904 -0.5120  0.3207  11.00000  0.05    0.26
Q18   1   0.3412  0.3458  0.3268  11.00000  0.05    0.25
Q19   1   0.1017 -0.8932  0.3435  11.00000  0.05    0.25
Q20   1   0.3118  0.1121  0.3720  11.00000  0.05    0.25
;
