# Supplementary material for: N′-[(E)-4-Bromo­benzyl­idene]-1-benzofuran-2-carbohydrazide monohydrate
Source: Acta Crystallogr Sect E Struct Rep Online. 2012 Jun 16;68(Pt 7):o2121. doi: 10.1107/S1600536812026724 (PMC3393932; doi:10.1107/S1600536812026724)
Supplement: Supplementary file 2 [file e-68-o2121-Isup2.hkl]

# 
# h,k,l, Fc-squared, Fo-squared, sigma(Fo-squared) and status flag 
# 
data_I
_shelx_title ' bk129m in Cc (100K)' 
_shelx_refln_list_code          4 
_shelx_F_calc_maximum      266.97 
_exptl_crystal_F_000       728.00 
_reflns_d_resolution_high  0.6055 
 
loop_ 
 _symmetry_equiv_pos_as_xyz 
 'x, y, z' 
 'x, -y, z+1/2' 
 'x+1/2, y+1/2, z' 
 'x+1/2, -y+1/2, z+1/2' 
 
_cell_length_a    25.0594 
_cell_length_b     4.6718 
_cell_length_c    12.6166 
_cell_angle_alpha  90.000 
_cell_angle_beta   99.175 
_cell_angle_gamma  90.000 
 
_shelx_F_squared_multiplier     1.000 
 
loop_ 
 _refln_index_h 
 _refln_index_k 
 _refln_index_l 
 _refln_F_squared_calc 
 _refln_F_squared_meas 
 _refln_F_squared_sigma 
 _refln_observed_status 
  -4   0 -20      470.08      504.39     60.04 o 
  -2   0 -20      208.13      192.42     40.66 o 
   0   0 -20       67.11       55.96     34.62 o 
   2   0 -20      108.06      127.60     38.69 o 
   4   0 -20       22.68       58.76     36.09 o 
   6   0 -20      658.66      689.88     71.28 o 
   8   0 -20      244.98      242.50     45.67 o 
  10   0 -20       65.65       83.93     37.86 o 
  12   0 -20       13.43        7.51     34.05 o 
  14   0 -20       47.50       35.64     35.12 o 
  16   0 -20      131.47      107.71     38.83 o 
  -3   1 -20       27.22       32.97     33.54 o 
  -1   1 -20       57.88       52.29     34.16 o 
   1   1 -20      452.54      527.68     68.85 o 
   3   1 -20      272.41      209.01     48.09 o 
   5   1 -20       38.28       41.87     39.43 o 
   7   1 -20       50.26       46.19     40.00 o 
   9   1 -20       12.52       26.51     38.46 o 
  11   1 -20       14.20        2.40     36.53 o 
  13   1 -20      164.50      166.70     45.02 o 
  15   1 -20      117.39       96.15     42.98 o 
   4   2 -20       37.96       51.04     44.12 o 
   6   2 -20      169.91      207.31     41.92 o 
   8   2 -20      156.17      156.55     37.73 o 
  10   2 -20      162.24      110.98     45.30 o 
  -9   1 -19       30.03       39.24     34.81 o 
  -7   1 -19      213.81      247.57     42.57 o 
  -5   1 -19        3.30      -31.09     31.09 o 
  -3   1 -19      273.88      306.40     44.11 o 
  -1   1 -19      102.47      131.78     36.11 o 
   1   1 -19      186.66      190.29     37.85 o 
   3   1 -19        1.66       -9.43     29.54 o 
   5   1 -19      203.01      228.13     47.93 o 
   7   1 -19       37.28       25.56     38.86 o 
   9   1 -19       25.65       48.78     27.85 o 
  11   1 -19      356.16      440.30     51.64 o 
  13   1 -19       62.20       51.08     36.42 o 
  15   1 -19       33.37       47.90     38.22 o 
  17   1 -19       44.04       84.22     40.28 o 
  19   1 -19      147.80      143.70     45.22 o 
  21   1 -19      106.95      105.73     41.34 o 
  -6   2 -19      201.87      225.22     44.85 o 
  -4   2 -19      124.84      141.96     39.43 o 
  -2   2 -19       17.86      -16.40     33.24 o 
   0   2 -19      158.36      163.89     39.32 o 
   2   2 -19        6.52       -9.05     32.33 o 
   4   2 -19       28.54       77.98     34.76 o 
   6   2 -19      394.04      484.21     85.05 o 
   8   2 -19      173.67      200.84     39.43 o 
  10   2 -19      158.54      180.22     38.73 o 
  12   2 -19       30.21       45.79     36.60 o 
  14   2 -19       42.25       63.79     43.59 o 
  16   2 -19       49.92       55.14     42.10 o 
  18   2 -19      109.42      139.11     44.47 o 
   1   3 -19      190.23      208.29     55.48 o 
   3   3 -19       44.77       64.82     36.57 o 
   5   3 -19      178.06      228.28     44.17 o 
   7   3 -19        3.52        4.54     34.42 o 
   9   3 -19      130.17      156.86     38.74 o 
  11   3 -19      208.70      188.41     52.44 o 
 -14   0 -18      183.14      197.55     78.20 o 
 -12   0 -18      279.58      306.95     81.62 o 
 -10   0 -18      122.00      135.74     33.36 o 
  -8   0 -18      414.45      400.23     44.83 o 
  -6   0 -18     1181.62     1254.21     82.35 o 
  -4   0 -18      169.33      208.68     36.61 o 
  -2   0 -18      911.63      963.92     87.82 o 
   0   0 -18       13.88        3.33     32.42 o 
   2   0 -18      373.68      417.66     56.27 o 
   4   0 -18      240.15      181.76     40.77 o 
   6   0 -18       95.86       27.12     32.71 o 
   8   0 -18      121.71      108.81     35.42 o 
  10   0 -18      916.87      910.67     83.83 o 
  12   0 -18       86.11      158.68     30.64 o 
  14   0 -18      184.85      194.51     31.43 o 
  16   0 -18      352.27      429.81     43.34 o 
  18   0 -18      252.90      307.19     37.73 o 
  20   0 -18      141.27      153.91     41.58 o 
  22   0 -18       35.95       27.53     37.43 o 
  24   0 -18      390.85      394.23     56.70 o 
  26   0 -18       61.07       78.78     40.70 o 
 -13   1 -18       34.24       53.14     35.80 o 
 -11   1 -18      318.73      304.32     45.86 o 
  -9   1 -18      132.35      180.56     39.53 o 
  -7   1 -18      212.48      233.39     41.29 o 
  -5   1 -18       74.22       52.65     32.15 o 
  -3   1 -18       64.63       45.66     45.59 o 
  -1   1 -18      731.63      761.70     63.16 o 
   1   1 -18       39.90       68.12     30.74 o 
   3   1 -18      174.34      191.96     49.05 o 
   5   1 -18      179.55      175.61     23.89 o 
   7   1 -18       83.48       84.59     19.05 o 
   9   1 -18      242.57      264.48     27.04 o 
  11   1 -18      108.21      101.43     21.76 o 
  13   1 -18       74.99      108.15     22.45 o 
  15   1 -18      290.37      289.97     28.50 o 
  17   1 -18       26.44       35.74     20.06 o 
  19   1 -18      165.45      179.51     31.62 o 
  21   1 -18       29.54       46.18     24.62 o 
  23   1 -18      154.41      191.81     45.63 o 
  25   1 -18        1.88       10.58     38.70 o 
 -10   2 -18       61.11       39.56     35.76 o 
  -8   2 -18       17.16      -20.15     33.29 o 
  -6   2 -18       34.51       27.15     33.95 o 
  -4   2 -18       49.71       71.83     36.09 o 
  -2   2 -18       45.26       71.57     34.84 o 
   0   2 -18      295.03      295.83     44.50 o 
   2   2 -18      115.18      120.81     29.25 o 
   4   2 -18      650.78      662.71     47.47 o 
   6   2 -18      117.85      116.88     28.00 o 
   8   2 -18      119.18      141.34     28.72 o 
  10   2 -18       12.54       10.09     24.01 o 
  12   2 -18       14.23       45.94     31.49 o 
  14   2 -18      103.68      105.62     34.17 o 
  16   2 -18       66.43       78.88     42.58 o 
  18   2 -18       52.42       41.98     38.98 o 
  20   2 -18       74.22        5.81     37.21 o 
  22   2 -18       98.74       95.02     45.05 o 
  -7   3 -18       81.55       55.78     47.08 o 
  -5   3 -18      247.21      194.14     42.72 o 
  -3   3 -18       29.51       47.86     35.89 o 
  -1   3 -18        6.53        3.93     33.52 o 
   1   3 -18       26.57       15.76     33.95 o 
   3   3 -18       46.17       83.52     35.67 o 
   5   3 -18       57.64       42.03     34.30 o 
   7   3 -18       39.33       33.44     50.18 o 
   9   3 -18       26.54       24.13     33.47 o 
  11   3 -18      237.59      372.51     79.79 o 
  13   3 -18       26.01       39.35     60.09 o 
 -17   1 -17      165.89      154.81     35.34 o 
 -15   1 -17        6.89       20.38     30.09 o 
 -13   1 -17       48.32       42.04     30.03 o 
 -11   1 -17      720.76      813.80     57.03 o 
  -9   1 -17       52.53       66.82     34.47 o 
  -7   1 -17      244.49      245.51     61.12 o 
  -5   1 -17       72.14       87.47     33.34 o 
  -3   1 -17       26.99       27.23     29.80 o 
  -1   1 -17      196.04      176.63     35.66 o 
   1   1 -17       52.87       51.62     20.06 o 
   3   1 -17      295.50      303.15     28.12 o 
   5   1 -17      272.87      283.91     24.68 o 
   7   1 -17      267.04      338.28     26.59 o 
   9   1 -17       31.35       58.26     17.86 o 
  11   1 -17       15.48        4.64     18.45 o 
  13   1 -17      110.51      157.02     20.37 o 
  15   1 -17      284.38      283.23     24.39 o 
  17   1 -17      191.57      178.03     21.80 o 
  19   1 -17       66.44       85.57     19.74 o 
  21   1 -17      243.76      267.88     28.38 o 
  23   1 -17       26.08       45.45     25.04 o 
  25   1 -17       71.42       74.06     26.56 o 
  27   1 -17       14.42        2.59     39.73 o 
 -14   2 -17      159.58      177.66     42.76 o 
 -12   2 -17      378.90      356.74     49.42 o 
 -10   2 -17       11.14        6.94     35.28 o 
  -8   2 -17      215.42      157.10     40.70 o 
  -6   2 -17      363.48      322.14     45.68 o 
  -4   2 -17       98.55      125.15     35.83 o 
  -2   2 -17       67.13       84.34     34.73 o 
   0   2 -17      366.45      377.47     37.60 o 
   2   2 -17      181.13      193.83     30.03 o 
   4   2 -17      492.08      523.01     41.06 o 
   6   2 -17      246.92      261.84     33.24 o 
   8   2 -17      478.04      479.72     39.15 o 
  10   2 -17        3.53        7.06     23.08 o 
  12   2 -17      296.23      318.60     34.50 o 
  14   2 -17      421.49      457.09     47.05 o 
  16   2 -17      112.91      147.20     33.41 o 
  18   2 -17       58.88       75.54     28.63 o 
  20   2 -17      103.36      124.84     31.77 o 
  22   2 -17       60.72       91.53     41.45 o 
  24   2 -17      133.40      149.12     45.63 o 
  26   2 -17       57.67       82.61     43.37 o 
 -11   3 -17       64.81        2.24     38.02 o 
  -9   3 -17      165.77       95.86     57.80 o 
  -7   3 -17      107.33      139.70     39.43 o 
  -5   3 -17      233.61      253.40     43.23 o 
  -3   3 -17      234.02      265.38     35.48 o 
  -1   3 -17      227.47      221.35     34.06 o 
   1   3 -17      127.57      144.88     30.79 o 
   3   3 -17       61.29       76.27     27.83 o 
   5   3 -17       89.34      120.24     37.86 o 
   7   3 -17      125.65      157.43     41.04 o 
   9   3 -17     1016.04     1158.42    124.23 o 
  11   3 -17       21.27        4.03     51.83 o 
  -4   4 -17       30.05       39.02     28.17 o 
  -2   4 -17      127.58      170.98     32.93 o 
   0   4 -17       17.91       46.85     27.37 o 
   2   4 -17      105.54       70.71     28.72 o 
   4   4 -17      219.32      276.10     76.52 o 
   6   4 -17       15.03       43.11     60.37 o 
   8   4 -17       24.72       18.58     55.61 o 
  10   4 -17       91.55       98.37     66.86 o 
 -20   0 -16     1167.58     1194.64    146.52 o 
 -18   0 -16      385.61      403.49     91.03 o 
 -16   0 -16       55.49       41.92     29.35 o 
 -14   0 -16      533.42      584.41     54.14 o 
 -12   0 -16       25.42       52.75     29.72 o 
 -10   0 -16       87.96       88.97     30.92 o 
  -8   0 -16      648.53      611.85     52.31 o 
  -6   0 -16     1770.66     2065.22    118.25 o 
  -4   0 -16      230.81      183.13     32.28 o 
  -2   0 -16      442.57      441.50     43.71 o 
   0   0 -16      306.34      374.74     39.84 o 
   2   0 -16      639.72      667.61     53.52 o 
   4   0 -16      466.60      503.40     62.75 o 
   6   0 -16      471.38      468.14     39.20 o 
   8   0 -16      152.45      184.73     42.06 o 
  10   0 -16     1649.90     1678.09     92.71 o 
  12   0 -16      583.77      665.27     49.92 o 
  14   0 -16       56.86       80.30     25.77 o 
  16   0 -16      207.43      206.51     31.57 o 
  18   0 -16      445.31      427.76     41.63 o 
  20   0 -16       18.54       25.09     24.55 o 
  22   0 -16      323.14      312.43     37.67 o 
  24   0 -16      436.55      507.53     48.84 o 
  26   0 -16      600.45      600.09     69.97 o 
  28   0 -16       59.04       49.63     39.00 o 
  30   0 -16       42.85       44.63     40.35 o 
 -19   1 -16      101.83      116.24     33.20 o 
 -17   1 -16       88.81      108.48     33.13 o 
 -15   1 -16      449.22      456.41     46.24 o 
 -13   1 -16      469.80      469.37     42.70 o 
 -11   1 -16      299.28      305.35     43.40 o 
  -9   1 -16      221.99      247.47     34.34 o 
  -7   1 -16       98.57       75.87     26.55 o 
  -5   1 -16       36.72       52.20     29.16 o 
  -3   1 -16      792.15      854.99     47.25 o 
  -1   1 -16      740.66      811.76     46.60 o 
   1   1 -16      226.48      226.89     22.19 o 
   3   1 -16       13.25       16.46     15.80 o 
   5   1 -16      571.79      632.98     34.93 o 
   7   1 -16      404.79      402.14     28.37 o 
   9   1 -16       91.39       94.82     18.16 o 
  11   1 -16      164.11      191.97     19.03 o 
  13   1 -16      275.75      284.25     21.61 o 
  15   1 -16      316.09      367.93     28.21 o 
  17   1 -16      182.20      201.72     22.36 o 
  19   1 -16      322.42      347.83     27.36 o 
  21   1 -16      184.86      206.68     23.32 o 
  23   1 -16      188.09      217.89     24.26 o 
  25   1 -16       15.96        4.16     23.67 o 
  27   1 -16      116.71      114.70     29.01 o 
  29   1 -16      106.93      138.23     30.54 o 
 -18   2 -16       35.81       38.17     38.33 o 
 -16   2 -16      185.06      169.38     49.63 o 
 -14   2 -16      105.85       90.08     36.87 o 
 -12   2 -16       17.42        8.50     33.15 o 
 -10   2 -16      123.14      117.54     37.04 o 
  -8   2 -16      337.05      373.07     47.49 o 
  -6   2 -16       34.16       48.72     31.51 o 
  -4   2 -16       54.65       73.10     33.01 o 
  -2   2 -16      285.46      284.43     32.77 o 
   0   2 -16      285.74      297.31     32.43 o 
   2   2 -16      435.61      450.25     38.24 o 
   4   2 -16       52.50       47.59     23.60 o 
   6   2 -16       19.86        0.59     21.13 o 
   8   2 -16       71.04       72.98     24.37 o 
  10   2 -16       16.89       28.08     21.99 o 
  12   2 -16       19.44       18.19     24.67 o 
  14   2 -16      219.57      218.77     39.43 o 
  16   2 -16      179.69      178.93     26.82 o 
  18   2 -16      187.07      192.41     28.09 o 
  20   2 -16      164.06      148.69     27.07 o 
  22   2 -16       42.08       37.40     26.99 o 
  24   2 -16       66.88       43.26     41.61 o 
  26   2 -16        5.55      -17.13     37.75 o 
  28   2 -16       75.55       40.55     40.58 o 
 -15   3 -16        4.18       -5.29     53.26 o 
 -13   3 -16       14.22       -2.69     35.91 o 
 -11   3 -16       40.50       52.84     36.81 o 
  -9   3 -16       85.50      114.08     39.29 o 
  -7   3 -16      408.18      354.22     86.25 o 
  -5   3 -16       38.74       22.93     25.22 o 
  -3   3 -16      102.79      107.96     29.01 o 
  -1   3 -16       85.59      106.88     27.03 o 
   1   3 -16       15.98       25.58     34.09 o 
   3   3 -16      328.18      367.48     65.27 o 
   5   3 -16       36.24       16.66     31.47 o 
   7   3 -16        1.32      -18.11     31.62 o 
   9   3 -16      187.67      241.96     56.14 o 
  11   3 -16      235.00      258.69     55.14 o 
  13   3 -16       60.59       23.12     39.96 o 
  15   3 -16      158.09      161.37     51.30 o 
 -10   4 -16       23.76       12.39     31.66 o 
  -8   4 -16      208.31      227.76     35.30 o 
  -6   4 -16       70.04      100.19     22.83 o 
  -4   4 -16      252.67      286.31     27.61 o 
  -2   4 -16      326.53      339.62     37.48 o 
   0   4 -16      127.09      129.18     22.12 o 
   2   4 -16      394.79      439.55     42.23 o 
   4   4 -16       70.13       33.33     14.14 o 
   6   4 -16      125.16      128.98     30.70 o 
   8   4 -16      160.87      149.31     32.82 o 
  10   4 -16      233.49      234.30     40.69 o 
 -23   1 -15      153.46       98.68     42.10 o 
 -21   1 -15       87.84       81.00     32.10 o 
 -19   1 -15      117.13      109.97     32.92 o 
 -17   1 -15      186.27      190.91     36.10 o 
 -15   1 -15      619.67      712.80     53.37 o 
 -13   1 -15      142.78      181.51     34.54 o 
 -11   1 -15       69.88       49.33     26.90 o 
  -9   1 -15      358.97      384.98     38.84 o 
  -7   1 -15       98.01      109.79     27.21 o 
  -5   1 -15      169.18      152.91     20.34 o 
  -3   1 -15       75.76       63.23     18.71 o 
  -1   1 -15      401.37      433.06     28.29 o 
   1   1 -15      222.88      253.92     21.72 o 
   3   1 -15      659.41      682.24     34.54 o 
   5   1 -15      174.37      198.87     20.94 o 
   7   1 -15       83.71       93.96     15.04 o 
   9   1 -15      412.02      453.58     26.01 o 
  11   1 -15      266.62      247.92     21.32 o 
  13   1 -15      276.66      290.31     23.47 o 
  15   1 -15      542.64      570.56     32.92 o 
  17   1 -15      298.20      338.47     26.04 o 
  19   1 -15       64.31       97.27     18.91 o 
  21   1 -15       76.78      109.13     19.94 o 
  23   1 -15       30.15       39.62     18.12 o 
  25   1 -15      233.04      233.76     24.62 o 
  27   1 -15       19.51        6.00     24.95 o 
  29   1 -15      188.96      224.41     33.31 o 
  31   1 -15      159.59      170.93     31.49 o 
 -20   2 -15      178.84      199.40     37.57 o 
 -18   2 -15      478.70      455.42     46.46 o 
 -16   2 -15      219.92      233.79     37.84 o 
 -14   2 -15      251.42      192.63    110.55 o 
 -12   2 -15      454.92      428.65     51.70 o 
 -10   2 -15     1159.46     1103.16     84.37 o 
  -8   2 -15      277.78      262.34     39.94 o 
  -6   2 -15      306.14      307.66     42.25 o 
  -4   2 -15      447.88      468.08     37.11 o 
  -2   2 -15      387.57      399.01     35.60 o 
   0   2 -15       99.32      126.41     25.65 o 
   2   2 -15      582.07      597.97     40.72 o 
   4   2 -15      853.53      901.44     54.80 o 
   6   2 -15      402.01      412.25     34.11 o 
   8   2 -15      590.51      602.83     47.92 o 
  10   2 -15      369.58      449.77     43.46 o 
  12   2 -15      578.81      570.06     40.49 o 
  14   2 -15       30.95       35.73     19.92 o 
  16   2 -15      199.09      203.09     26.30 o 
  18   2 -15       98.15      123.76     25.06 o 
  20   2 -15     1158.37     1173.40     62.32 o 
  22   2 -15      152.90      186.16     27.78 o 
  24   2 -15      121.33      145.61     33.83 o 
  26   2 -15      228.10      215.68     48.68 o 
  28   2 -15      170.23      137.65     44.88 o 
  30   2 -15       35.21       88.03     43.60 o 
 -17   3 -15      451.62      495.43     60.02 o 
 -15   3 -15      268.39      274.40     47.32 o 
 -13   3 -15      403.85      434.16     54.53 o 
 -11   3 -15      462.99      512.92     56.68 o 
  -9   3 -15      249.28      218.70     27.20 o 
  -7   3 -15      292.98      326.93     27.91 o 
  -5   3 -15      710.48      732.08     39.44 o 
  -3   3 -15      544.70      510.68     79.46 o 
  -1   3 -15      365.42      377.18     27.41 o 
   1   3 -15      385.45      368.16     24.28 o 
   3   3 -15      204.15      201.20     25.50 o 
   5   3 -15      298.71      287.57     27.22 o 
   7   3 -15     1209.28     1197.00    111.71 o 
   9   3 -15      105.68      139.66     46.62 o 
  11   3 -15      313.42      278.79     55.09 o 
  13   3 -15      121.42      105.02     47.48 o 
  15   3 -15      734.92      696.04     81.55 o 
  17   3 -15       65.02       19.80     38.53 o 
  19   3 -15      193.28      207.93     37.57 o 
  21   3 -15      387.74      351.92     62.53 o 
 -14   4 -15      273.97      203.86     32.26 o 
 -12   4 -15       91.82       57.59     22.43 o 
 -10   4 -15      124.51       95.04     22.53 o 
  -8   4 -15       93.15       73.76     21.63 o 
  -6   4 -15      281.85      289.09     26.56 o 
  -4   4 -15       43.74       55.11     18.22 o 
  -2   4 -15        5.42        2.97     16.33 o 
   0   4 -15      275.25      258.83     23.12 o 
   2   4 -15      328.02      330.69     24.64 o 
   4   4 -15       91.04       96.87     18.71 o 
   6   4 -15      129.98       72.35     22.86 o 
   8   4 -15        6.32       11.07     17.96 o 
  10   4 -15      345.23      293.17     25.49 o 
  12   4 -15       71.10       60.12     21.09 o 
  14   4 -15       31.39       -0.31     30.54 o 
  -5   5 -15       22.35       13.09     32.07 o 
  -3   5 -15       17.03       12.09     22.64 o 
  -1   5 -15       64.15       50.99     21.00 o 
   1   5 -15       82.44       89.14     21.45 o 
   3   5 -15       92.42       82.56     23.45 o 
   5   5 -15      122.02      124.05     22.99 o 
   7   5 -15      220.88      210.10     36.73 o 
   9   5 -15       35.56       62.94     22.99 o 
  11   5 -15      319.24      295.07     30.05 o 
  13   5 -15      302.00      293.53     29.99 o 
 -24   0 -14      436.45      380.42     90.85 o 
 -22   0 -14      866.49      829.12    130.11 o 
 -20   0 -14      106.10       59.50     68.30 o 
 -18   0 -14      342.33      342.27     40.89 o 
 -16   0 -14      370.23      429.93     47.72 o 
 -14   0 -14      774.99      751.22     60.73 o 
 -12   0 -14     1189.34     1218.15     83.18 o 
 -10   0 -14      553.14      609.25     49.88 o 
  -8   0 -14     1332.24     1497.49     90.54 o 
  -6   0 -14      406.70      365.21     38.97 o 
  -4   0 -14     1662.93     1674.47     97.30 o 
  -2   0 -14      849.63      873.01     63.33 o 
   0   0 -14     1509.10     1497.76     88.19 o 
   2   0 -14      151.47      164.12     23.89 o 
   4   0 -14      750.80      818.39     45.18 o 
   6   0 -14      736.63      778.60     43.18 o 
   8   0 -14     2062.49     2238.58     98.22 o 
  10   0 -14      221.71      257.73     31.43 o 
  12   0 -14      347.08      325.72     33.09 o 
  14   0 -14      455.03      513.43     44.42 o 
  16   0 -14      261.11      290.51     32.40 o 
  18   0 -14     1478.70     1544.87     88.18 o 
  20   0 -14      687.43      725.03     53.41 o 
  22   0 -14      799.13      785.68     56.86 o 
  24   0 -14       96.87      106.56     29.62 o 
  26   0 -14      146.95      175.02     32.86 o 
  28   0 -14      565.63      634.09     53.96 o 
  30   0 -14      893.40      969.95     92.53 o 
  32   0 -14       55.74       76.75     41.72 o 
  34   0 -14      206.37      153.53     46.79 o 
 -25   1 -14      223.38      227.54     37.58 o 
 -23   1 -14       96.85       57.46     32.80 o 
 -21   1 -14      206.95      193.54     33.92 o 
 -19   1 -14      400.06      427.54     42.58 o 
 -17   1 -14      653.71      677.22     51.91 o 
 -15   1 -14       58.03       39.83     27.79 o 
 -13   1 -14      483.05      490.84     42.89 o 
 -11   1 -14      123.78      156.15     29.01 o 
  -9   1 -14      558.22      561.02     33.71 o 
  -7   1 -14      744.79      743.40     40.36 o 
  -5   1 -14      563.49      597.94     33.84 o 
  -3   1 -14      591.04      615.67     30.94 o 
  -1   1 -14      332.56      313.90     22.83 o 
   1   1 -14      480.74      458.28     28.00 o 
   3   1 -14      763.55      819.07     39.31 o 
   5   1 -14      405.07      425.13     24.19 o 
   7   1 -14      247.41      232.61     17.97 o 
   9   1 -14      227.17      246.88     20.97 o 
  11   1 -14      610.02      635.84     32.03 o 
  13   1 -14     1075.52     1127.64     47.96 o 
  15   1 -14      182.62      206.62     20.90 o 
  17   1 -14      430.77      446.22     28.76 o 
  19   1 -14       27.09       14.45     15.70 o 
  21   1 -14      149.11      173.83     21.36 o 
  23   1 -14      507.67      531.77     33.81 o 
  25   1 -14      537.98      562.90     33.95 o 
  27   1 -14      103.02      109.91     21.20 o 
  29   1 -14      148.80      139.01     30.22 o 
  31   1 -14      179.16      169.45     31.07 o 
  33   1 -14       99.93       95.50     30.04 o 
 -22   2 -14       45.88       89.87     33.50 o 
 -20   2 -14      155.19      140.71     35.09 o 
 -18   2 -14       17.40       -7.12     28.85 o 
 -16   2 -14       19.04       30.42     29.38 o 
 -14   2 -14       95.92       92.38     30.24 o 
 -12   2 -14      268.00      261.01     34.19 o 
 -10   2 -14       17.72       19.31     28.63 o 
  -8   2 -14      121.48      130.52     33.36 o 
  -6   2 -14      357.43      337.20     33.15 o 
  -4   2 -14      139.64      138.05     24.25 o 
  -2   2 -14      243.57      256.32     28.12 o 
   0   2 -14       33.07       41.06     20.44 o 
   2   2 -14      167.23      189.34     25.49 o 
   4   2 -14       14.06        5.13     19.07 o 
   6   2 -14      209.75      181.85     28.89 o 
   8   2 -14       31.51       28.43     21.51 o 
  10   2 -14      230.35      240.19     25.63 o 
  12   2 -14      139.02      154.70     22.71 o 
  14   2 -14       41.15       31.71     19.02 o 
  16   2 -14      166.05      164.25     24.14 o 
  18   2 -14      256.76      294.46     30.36 o 
  20   2 -14      229.77      227.00     27.80 o 
  22   2 -14       54.26       83.52     24.47 o 
  24   2 -14      172.74      168.56     27.24 o 
  26   2 -14      129.32      132.21     27.38 o 
  28   2 -14      103.62      153.89     45.78 o 
  30   2 -14      353.54      362.66     59.74 o 
  32   2 -14      169.38      188.13     52.95 o 
 -21   3 -14      264.66      210.72     56.32 o 
 -19   3 -14       80.05       30.49     39.20 o 
 -17   3 -14       49.57       45.36     43.96 o 
 -15   3 -14       16.64      -13.51     35.62 o 
 -13   3 -14       93.13      123.88     25.23 o 
 -11   3 -14       12.02       35.55     16.56 o 
  -9   3 -14       19.90       10.82     14.98 o 
  -7   3 -14      120.64      129.47     16.77 o 
  -5   3 -14      332.21      340.98     23.19 o 
  -3   3 -14      153.84      137.55     18.35 o 
  -1   3 -14       81.04       73.66     13.94 o 
   1   3 -14        9.08       16.88     14.45 o 
   3   3 -14      154.13      162.94     17.81 o 
   5   3 -14       30.75       35.91     15.32 o 
   7   3 -14       30.48       45.32     15.54 o 
   9   3 -14      158.18      165.74     19.56 o 
  11   3 -14       93.43      123.41     25.28 o 
  13   3 -14      106.20      131.44     43.84 o 
  15   3 -14       83.56       68.11     26.80 o 
  17   3 -14      305.33      276.67     41.01 o 
  19   3 -14      158.08      168.03     35.05 o 
  21   3 -14       50.26       45.03     30.60 o 
  23   3 -14       54.13       78.15     31.06 o 
 -16   4 -14      268.27      281.15     28.85 o 
 -14   4 -14       67.00       50.60     33.17 o 
 -12   4 -14      417.88      380.17     30.09 o 
 -10   4 -14       70.15       48.62     18.69 o 
  -8   4 -14      756.38      725.26     37.78 o 
  -6   4 -14      525.38      552.15     30.17 o 
  -4   4 -14       86.25       84.27     19.43 o 
  -2   4 -14      748.85      778.52     36.09 o 
   0   4 -14      540.41      558.44     32.19 o 
   2   4 -14      169.26      211.45     20.77 o 
   4   4 -14      140.00      167.52     19.21 o 
   6   4 -14      326.98      333.19     27.53 o 
   8   4 -14      107.09       99.23     19.15 o 
  10   4 -14       23.27       54.45     18.12 o 
  12   4 -14      612.92      667.80     35.29 o 
  14   4 -14      404.01      418.64     28.43 o 
  16   4 -14      237.75      234.99     23.97 o 
  18   4 -14      360.05      414.99     51.23 o 
  -9   5 -14       68.46       79.31     22.12 o 
  -7   5 -14      482.82      476.15     42.13 o 
  -5   5 -14      180.01      184.41     23.93 o 
  -3   5 -14      544.36      587.63     34.95 o 
  -1   5 -14      408.84      395.17     32.11 o 
   1   5 -14       83.75       86.35     20.58 o 
   3   5 -14      132.43      150.97     22.17 o 
   5   5 -14      541.18      572.55     37.51 o 
   7   5 -14      206.37      204.43     25.86 o 
   9   5 -14      432.29      459.42     33.56 o 
  11   5 -14      231.96      248.25     27.59 o 
  13   5 -14      323.09      321.44     30.32 o 
  15   5 -14      179.09      203.25     47.88 o 
  17   5 -14      308.45      329.52     31.83 o 
  19   5 -14      173.00      165.77     37.20 o 
 -27   1 -13       86.18       70.34     32.25 o 
 -25   1 -13        8.47       18.48     29.40 o 
 -23   1 -13      253.92      264.85     37.65 o 
 -21   1 -13      238.26      261.02     36.64 o 
 -19   1 -13      368.90      318.02     36.91 o 
 -17   1 -13      464.61      448.73     49.51 o 
 -15   1 -13       24.93        9.68     24.67 o 
 -13   1 -13       97.40      103.52     27.06 o 
 -11   1 -13      526.50      507.40     40.47 o 
  -9   1 -13      559.18      606.66     35.27 o 
  -7   1 -13      707.98      722.08     38.12 o 
  -5   1 -13      262.26      294.12     21.01 o 
  -3   1 -13      684.23      717.76     31.54 o 
  -1   1 -13      242.05      221.90     17.93 o 
   1   1 -13     1594.19     1546.68     61.00 o 
   3   1 -13      142.30      152.98     15.27 o 
   5   1 -13     1107.76     1113.97     40.22 o 
   7   1 -13      867.81      906.48     41.27 o 
   9   1 -13      735.89      729.47     32.53 o 
  11   1 -13       14.78       34.41     13.55 o 
  13   1 -13      845.13      872.54     39.87 o 
  15   1 -13       74.37       81.17     16.42 o 
  17   1 -13      172.92      158.12     18.76 o 
  19   1 -13      143.99      169.47     19.88 o 
  21   1 -13      298.55      305.15     24.93 o 
  23   1 -13      361.51      359.63     26.92 o 
  25   1 -13      254.18      270.54     25.60 o 
  27   1 -13      477.98      503.88     34.30 o 
  29   1 -13       49.12       56.15     20.40 o 
  31   1 -13       48.11       48.74     26.85 o 
  33   1 -13      230.89      220.26     34.48 o 
  35   1 -13      493.98      533.17     49.19 o 
 -24   2 -13      505.05      471.14     48.34 o 
 -22   2 -13      337.00      337.20     42.54 o 
 -20   2 -13      182.91      159.70     34.60 o 
 -18   2 -13      397.44      419.01     44.41 o 
 -16   2 -13      758.85      802.65     60.90 o 
 -14   2 -13     1291.75     1319.05     75.17 o 
 -12   2 -13     1020.36     1034.00     62.33 o 
 -10   2 -13      494.53      472.32     33.77 o 
  -8   2 -13      672.01      641.82     54.00 o 
  -6   2 -13      243.25      242.68     18.23 o 
  -4   2 -13     1232.41     1254.03     40.75 o 
  -2   2 -13     1086.79     1101.55     36.14 o 
   0   2 -13      610.27      615.44     29.18 o 
   2   2 -13     2568.92     2634.91     89.13 o 
   4   2 -13      460.85      419.49     40.23 o 
   6   2 -13      654.17      652.58     26.99 o 
   8   2 -13     1190.74     1239.71     62.16 o 
  10   2 -13      644.61      611.71     37.96 o 
  12   2 -13      373.94      406.63     32.46 o 
  14   2 -13      266.43      279.85     26.72 o 
  16   2 -13      841.46      866.33     59.10 o 
  18   2 -13      699.48      729.99     43.32 o 
  20   2 -13       91.70      105.28     23.54 o 
  22   2 -13      739.29      759.93     45.07 o 
  24   2 -13      287.06      315.05     32.32 o 
  26   2 -13      216.85      251.13     30.81 o 
  28   2 -13      275.56      311.96     33.80 o 
  30   2 -13      155.88      181.36     46.40 o 
  32   2 -13      334.19      363.51     60.55 o 
  34   2 -13      141.49      105.77     46.02 o 
 -23   3 -13      684.41      957.76    133.06 o 
 -21   3 -13      302.62      312.09     71.45 o 
 -19   3 -13      697.17      642.53     44.63 o 
 -17   3 -13      409.49      410.54     35.12 o 
 -15   3 -13      797.63      856.44     87.12 o 
 -13   3 -13      293.44      308.81     21.27 o 
 -11   3 -13      273.99      292.78     21.35 o 
  -9   3 -13     1393.01     1426.03     47.81 o 
  -7   3 -13      797.49      838.79     34.38 o 
  -5   3 -13      185.23      184.32     18.71 o 
  -3   3 -13     1543.10     1561.41     50.49 o 
  -1   3 -13      986.45     1045.23     49.69 o 
   1   3 -13      125.74      158.09     18.70 o 
   3   3 -13     1400.29     1355.15     50.97 o 
   5   3 -13      224.19      221.99     19.93 o 
   7   3 -13     1545.54     1516.38     54.30 o 
   9   3 -13      154.34      124.78     16.74 o 
  11   3 -13     1019.16     1044.49     42.39 o 
  13   3 -13      247.88      227.01     18.87 o 
  15   3 -13      566.94      579.83     27.92 o 
  17   3 -13      331.65      320.91     49.89 o 
  19   3 -13      424.40      451.85     45.41 o 
  21   3 -13      702.71      752.85     61.42 o 
  23   3 -13      700.00      753.13     64.28 o 
  25   3 -13      325.18      348.36     44.50 o 
 -18   4 -13       98.87       69.45     20.44 o 
 -16   4 -13       31.44        8.34     29.13 o 
 -14   4 -13      419.91      395.59     27.34 o 
 -12   4 -13      260.27      287.99     25.72 o 
 -10   4 -13      311.04      258.89     22.56 o 
  -8   4 -13      355.26      314.87     23.72 o 
  -6   4 -13      157.23      112.41     17.95 o 
  -4   4 -13      416.86      433.00     26.32 o 
  -2   4 -13      282.97      284.50     22.16 o 
   0   4 -13       21.38       15.72     15.17 o 
   2   4 -13      596.86      591.75     29.71 o 
   4   4 -13       56.49       62.84     16.70 o 
   6   4 -13       62.03       62.68     17.13 o 
   8   4 -13      168.77      149.43     24.12 o 
  10   4 -13      292.05      303.68     24.10 o 
  12   4 -13      196.09      167.08     20.50 o 
  14   4 -13      440.00      436.91     27.25 o 
  16   4 -13      359.59      368.22     27.40 o 
  18   4 -13      384.20      439.70     29.92 o 
  20   4 -13      113.01      159.45     24.99 o 
  22   4 -13      128.74      142.45     50.32 o 
 -13   5 -13       26.34       24.59     20.90 o 
 -11   5 -13      373.57      334.43     28.15 o 
  -9   5 -13       77.82       68.88     21.20 o 
  -7   5 -13       12.56      -17.42     22.59 o 
  -5   5 -13       54.27       49.36     44.71 o 
  -3   5 -13       13.34       26.78     35.48 o 
  -1   5 -13      153.82      162.54     35.05 o 
   1   5 -13       73.58       99.06     21.90 o 
   3   5 -13      186.43      198.39     22.49 o 
   5   5 -13       82.76       96.14     21.51 o 
   7   5 -13       37.77       28.55     19.29 o 
   9   5 -13      237.22      261.41     26.60 o 
  11   5 -13        5.47       -4.83     19.79 o 
  13   5 -13      361.70      354.38     30.35 o 
  15   5 -13      101.24      130.22     24.10 o 
  17   5 -13       18.36       15.55     21.67 o 
  19   5 -13      250.72      285.38     30.02 o 
  21   5 -13        5.12       18.82     22.73 o 
   2   6 -13      291.90      276.88     38.09 o 
   4   6 -13      237.18      228.01     26.43 o 
   6   6 -13       31.61      109.58     33.25 o 
 -28   0 -12      333.82      311.05     88.42 o 
 -26   0 -12      388.75      436.50     96.43 o 
 -22   0 -12      499.28      476.84     49.30 o 
 -20   0 -12      301.76      311.34     39.52 o 
 -18   0 -12      964.66     1035.15     68.63 o 
 -16   0 -12      979.10     1073.99     74.59 o 
 -14   0 -12     2082.42     2052.80    114.44 o 
 -12   0 -12     1632.98     1683.56     96.93 o 
 -10   0 -12       55.92       58.28     23.38 o 
  -8   0 -12     1682.14     1748.56    102.11 o 
  -6   0 -12     1592.01     1562.71    122.85 o 
  -4   0 -12     4146.22     3960.22    211.69 o 
  -2   0 -12     1375.16     1489.76     69.80 o 
   0   0 -12     3729.74     3846.12    154.97 o 
   2   0 -12     1925.89     1919.27     84.40 o 
   4   0 -12      577.72      569.72     34.89 o 
   6   0 -12     2914.54     2844.00    120.98 o 
   8   0 -12      505.62      533.57     28.18 o 
  10   0 -12     2541.74     2575.93     98.19 o 
  12   0 -12     6510.85     6201.75    301.25 o 
  14   0 -12     1215.31     1148.13     61.78 o 
  16   0 -12      767.63      790.72     56.02 o 
  18   0 -12      894.01      916.75     57.25 o 
  20   0 -12      717.67      675.82     48.85 o 
  22   0 -12      443.38      413.76     39.59 o 
  24   0 -12      274.86      271.55     33.77 o 
  26   0 -12      972.34      972.11     64.75 o 
  28   0 -12      290.89      277.59     36.56 o 
  30   0 -12      194.56      203.94     34.71 o 
  32   0 -12      909.18      989.18     68.80 o 
  34   0 -12      324.03      272.07     52.96 o 
  36   0 -12      385.97      383.11     58.86 o 
 -29   1 -12      478.31      525.05     65.60 o 
 -27   1 -12      276.98      255.07     38.20 o 
 -25   1 -12      319.06      287.54     38.48 o 
 -23   1 -12      441.28      429.66     42.28 o 
 -21   1 -12      293.62      264.75     38.05 o 
 -19   1 -12     1313.18     1272.35     73.20 o 
 -17   1 -12      394.40      372.86     37.16 o 
 -15   1 -12      126.00       98.47     24.16 o 
 -13   1 -12      951.70      975.00     58.85 o 
 -11   1 -12      559.72      577.00     32.86 o 
  -9   1 -12     2193.09     2184.84     86.58 o 
  -7   1 -12      728.37      709.74     32.80 o 
  -5   1 -12     1251.23     1273.35     46.31 o 
  -3   1 -12      798.40      790.09     31.30 o 
  -1   1 -12      540.28      523.57     24.66 o 
   1   1 -12     2146.41     2013.59     59.99 o 
   3   1 -12      648.01      672.89     28.40 o 
   5   1 -12      915.40      929.98     37.32 o 
   7   1 -12     3143.68     2975.67    102.14 o 
   9   1 -12       53.49       67.15     13.25 o 
  11   1 -12      832.72      838.66     38.49 o 
  13   1 -12      482.56      505.77     27.82 o 
  15   1 -12      715.10      660.36     33.53 o 
  17   1 -12     1531.66     1479.52     61.04 o 
  19   1 -12      303.83      285.25     21.93 o 
  21   1 -12      534.14      569.38     32.56 o 
  23   1 -12      240.96      220.78     22.19 o 
  25   1 -12      110.07      115.50     19.51 o 
  27   1 -12      399.28      425.12     30.00 o 
  29   1 -12      269.24      288.07     26.32 o 
  31   1 -12      563.32      625.65     37.69 o 
  33   1 -12       62.37       75.38     30.75 o 
  35   1 -12       49.39       45.79     27.76 o 
 -26   2 -12       22.81       82.65     84.82 o 
 -24   2 -12      112.60      103.21     33.50 o 
 -22   2 -12      145.43      156.54     34.58 o 
 -20   2 -12       31.93       18.80     27.49 o 
 -18   2 -12      214.23      230.22     34.01 o 
 -16   2 -12      136.14      123.13     29.26 o 
 -14   2 -12      612.47      662.85     29.01 o 
 -12   2 -12       19.23       23.59     12.22 o 
 -10   2 -12      816.00      808.91     28.72 o 
  -8   2 -12      171.01      176.45     14.47 o 
  -6   2 -12      161.89      157.73     14.38 o 
  -4   2 -12      524.97      493.01     23.17 o 
  -2   2 -12      126.69      115.01     12.65 o 
   0   2 -12      603.33      607.57     23.21 o 
   2   2 -12     1100.84     1028.31     33.38 o 
   4   2 -12      511.54      523.84     28.18 o 
   6   2 -12      349.04      319.64     17.14 o 
   8   2 -12      272.80      307.21     16.36 o 
  10   2 -12      256.56      249.60     17.13 o 
  12   2 -12      943.58      850.93     31.25 o 
  14   2 -12      111.31      100.64     25.53 o 
  16   2 -12      275.32      250.18     33.33 o 
  18   2 -12        4.87       -0.88     22.96 o 
  20   2 -12      213.52      246.41     35.47 o 
  22   2 -12      166.88      161.29     24.78 o 
  24   2 -12      614.24      645.30     41.10 o 
  26   2 -12      469.79      512.60     41.05 o 
  28   2 -12       72.96       75.09     23.84 o 
  30   2 -12      279.56      295.44     38.72 o 
  32   2 -12       94.73      105.57     46.75 o 
  34   2 -12       28.34       69.43     44.22 o 
 -25   3 -12      126.66      151.43     41.93 o 
 -23   3 -12      101.64       91.97     26.76 o 
 -21   3 -12      139.41      103.37     26.18 o 
 -19   3 -12       39.43       39.96     22.88 o 
 -17   3 -12       31.09       17.39     25.17 o 
 -15   3 -12       13.07      -10.77     14.08 o 
 -13   3 -12      312.44      311.64     21.00 o 
 -11   3 -12      294.95      268.00     19.02 o 
  -9   3 -12      138.39      155.62     17.03 o 
  -7   3 -12       87.07       96.67     15.82 o 
  -5   3 -12      989.82      926.39     35.90 o 
  -3   3 -12      166.80      139.32     16.40 o 
  -1   3 -12      212.87      238.11     20.79 o 
   1   3 -12       45.82       47.85     12.99 o 
   3   3 -12      260.59      250.35     18.85 o 
   5   3 -12       61.64       72.34     14.18 o 
   7   3 -12       11.77        2.55     13.13 o 
   9   3 -12       66.04       65.08     14.84 o 
  11   3 -12      494.63      426.26     23.66 o 
  13   3 -12      250.32      238.08     18.33 o 
  15   3 -12       28.90       15.92     12.61 o 
  17   3 -12      261.60      262.73     19.74 o 
  19   3 -12      339.07      369.64     42.39 o 
  21   3 -12       20.50       30.98     26.28 o 
  23   3 -12        0.41       -6.42     26.14 o 
  25   3 -12      256.26      293.98     42.09 o 
  27   3 -12        2.66       -6.43     27.28 o 
 -22   4 -12      180.21      195.13     37.14 o 
 -20   4 -12       99.32      107.51     20.63 o 
 -18   4 -12      988.59     1016.09     47.33 o 
 -16   4 -12      105.74      106.90     19.98 o 
 -14   4 -12      481.45      491.51     28.52 o 
 -12   4 -12        8.34       10.25     16.01 o 
 -10   4 -12     1790.91     1780.22     58.94 o 
  -8   4 -12      284.63      264.70     21.36 o 
  -6   4 -12      842.37      853.39     36.24 o 
  -4   4 -12      403.41      438.49     30.09 o 
  -2   4 -12      616.54      632.71     32.17 o 
   0   4 -12      171.20      158.87     17.58 o 
   2   4 -12      134.17      135.43     17.80 o 
   4   4 -12      775.86      787.09     35.37 o 
   6   4 -12      639.22      647.03     32.09 o 
   8   4 -12      609.47      619.26     40.39 o 
  10   4 -12      211.06      230.20     21.25 o 
  12   4 -12      727.15      773.33     36.03 o 
  14   4 -12      393.02      458.45     32.62 o 
  16   4 -12      503.91      501.34     27.12 o 
  18   4 -12      199.89      195.05     20.38 o 
  20   4 -12      899.60      950.44     37.78 o 
  22   4 -12       86.97       93.97     23.09 o 
 -15   5 -12      753.32      701.63     38.64 o 
 -13   5 -12      697.54      708.14     38.32 o 
 -11   5 -12      201.72      185.71     22.97 o 
  -9   5 -12      485.00      513.72     36.65 o 
  -7   5 -12      365.36      322.78     26.21 o 
  -5   5 -12      562.83      532.89     29.31 o 
  -3   5 -12      125.24      130.04     18.50 o 
  -1   5 -12      380.08      372.54     25.23 o 
   1   5 -12     1253.83     1220.91     44.93 o 
   3   5 -12      396.91      351.92     31.07 o 
   5   5 -12      167.40      173.43     20.70 o 
   7   5 -12      556.07      559.77     31.36 o 
   9   5 -12      613.50      704.07     36.11 o 
  11   5 -12      397.13      387.55     27.45 o 
  13   5 -12       39.07       31.72     18.32 o 
  15   5 -12      569.22      628.80     39.02 o 
  17   5 -12      198.07      214.02     26.70 o 
  19   5 -12      242.43      239.40     28.07 o 
  21   5 -12      481.30      490.21     35.59 o 
  23   5 -12      186.66      216.86     47.51 o 
  -6   6 -12       64.52       59.06     21.21 o 
  -4   6 -12      683.00      727.83     37.78 o 
  -2   6 -12      132.40      149.09     22.28 o 
   0   6 -12      371.66      361.61     27.89 o 
   2   6 -12       94.51       81.77     20.45 o 
   4   6 -12      164.09      193.32     24.68 o 
   6   6 -12      614.33      648.22     39.34 o 
   8   6 -12        0.43       -3.22     20.19 o 
  10   6 -12      304.36      316.42     29.84 o 
  12   6 -12      130.28      119.42     24.00 o 
  14   6 -12      171.11      184.77     36.03 o 
 -29   1 -11      563.21      530.57     49.86 o 
 -27   1 -11       32.87        6.74     29.13 o 
 -25   1 -11      438.13      452.01     43.93 o 
 -23   1 -11       14.87        3.38     27.96 o 
 -21   1 -11      418.21      436.92     41.42 o 
 -19   1 -11      414.50      402.43     38.84 o 
 -17   1 -11      685.09      686.98     51.06 o 
 -15   1 -11      729.31      687.51     56.19 o 
 -13   1 -11      242.36      253.18     29.58 o 
 -11   1 -11     1495.23     1479.31     64.04 o 
  -9   1 -11      535.90      523.27     26.33 o 
  -7   1 -11     1144.41     1140.35     29.07 o 
  -5   1 -11      456.67      447.59     16.69 o 
  -3   1 -11     2033.58     2039.34     45.98 o 
  -1   1 -11      486.17      464.34     14.51 o 
   1   1 -11     1556.79     1476.18     32.20 o 
   3   1 -11      698.95      685.94     20.00 o 
   5   1 -11     5719.96     5531.52    139.86 o 
   7   1 -11      252.93      259.48     14.01 o 
   9   1 -11      396.33      351.55     23.15 o 
  11   1 -11      420.24      366.98     20.51 o 
  13   1 -11      383.14      341.63     19.87 o 
  15   1 -11      738.69      678.96     43.70 o 
  17   1 -11     1760.59     1688.59     65.17 o 
  19   1 -11      189.58      168.99     17.86 o 
  21   1 -11      957.13      883.45     41.74 o 
  23   1 -11       56.72       87.47     16.93 o 
  25   1 -11      461.07      460.85     30.43 o 
  27   1 -11       37.77       52.26     17.91 o 
  29   1 -11      394.30      410.74     30.20 o 
  31   1 -11      139.37      164.65     22.66 o 
  33   1 -11       73.45       84.68     23.93 o 
  35   1 -11      289.45      266.54     36.24 o 
  37   1 -11       72.91       73.09     29.09 o 
 -28   2 -11      403.01      383.24     52.72 o 
 -26   2 -11      458.48      530.27     55.10 o 
 -24   2 -11      457.00      479.59     46.90 o 
 -22   2 -11      708.22      695.71     55.54 o 
 -20   2 -11     1445.44     1456.58     77.06 o 
 -18   2 -11      461.32      498.21     32.81 o 
 -16   2 -11     1521.09     1616.06     51.67 o 
 -14   2 -11     1672.19     1749.93     48.88 o 
 -12   2 -11      650.33      678.65     26.02 o 
 -10   2 -11      473.87      485.53     21.33 o 
  -8   2 -11     2145.61     2297.30     61.83 o 
  -6   2 -11     1499.54     1504.35     42.90 o 
  -4   2 -11     1925.94     1838.96     50.43 o 
  -2   2 -11      784.38      856.04     27.64 o 
   0   2 -11     3302.06     3438.89    131.17 o 
   2   2 -11     1191.87     1356.60    123.65 o 
   4   2 -11     1837.89     1870.66     70.03 o 
   6   2 -11     1413.69     1324.34     44.15 o 
   8   2 -11     1422.83     1423.41     44.97 o 
  10   2 -11     2416.20     2456.52     69.29 o 
  12   2 -11      340.68      350.56     22.69 o 
  14   2 -11      838.15      825.97     32.39 o 
  16   2 -11     1779.23     1643.13     89.77 o 
  18   2 -11      506.12      558.20     44.81 o 
  20   2 -11      655.81      672.28     49.94 o 
  22   2 -11     1968.30     1953.08    113.31 o 
  24   2 -11      408.67      441.33     36.38 o 
  26   2 -11      296.43      311.64     30.94 o 
  28   2 -11       72.24       70.63     23.24 o 
  30   2 -11      667.17      676.80     44.91 o 
  32   2 -11       22.02       28.95     28.69 o 
  34   2 -11      217.80      198.55     49.03 o 
  36   2 -11      285.64      321.98     58.68 o 
 -27   3 -11      360.69      388.87     73.27 o 
 -25   3 -11      572.71      605.52     41.47 o 
 -23   3 -11      315.61      303.81     28.89 o 
 -21   3 -11      738.21      725.91     34.64 o 
 -19   3 -11      720.08      741.12     35.14 o 
 -17   3 -11      574.90      598.81     27.28 o 
 -15   3 -11      729.54      777.74     30.55 o 
 -13   3 -11     1126.55     1177.62     39.89 o 
 -11   3 -11      867.93      854.91     35.17 o 
  -9   3 -11     1545.48     1558.62     50.88 o 
  -7   3 -11        0.89      -11.70     16.48 o 
  -5   3 -11     4340.12     4295.40    119.47 o 
  -3   3 -11     1465.93     1577.31     52.59 o 
  -1   3 -11     1865.40     1941.32     68.49 o 
   1   3 -11     1037.24     1049.58     42.63 o 
   3   3 -11     1362.73     1381.20     47.20 o 
   5   3 -11      690.44      674.24     29.70 o 
   7   3 -11      530.57      523.27     26.04 o 
   9   3 -11     1410.59     1432.24     47.05 o 
  11   3 -11     1560.01     1486.21     47.98 o 
  13   3 -11      602.34      612.12     26.58 o 
  15   3 -11     1139.58     1110.64     40.72 o 
  17   3 -11      534.81      543.84     28.31 o 
  19   3 -11      998.15     1118.04     41.72 o 
  21   3 -11      535.08      579.95     46.52 o 
  23   3 -11      125.79      110.15     31.66 o 
  25   3 -11      835.18      873.05     61.90 o 
  27   3 -11      646.64      654.52     57.75 o 
  29   3 -11      229.59      197.06     52.59 o 
 -24   4 -11      221.06      204.78     31.33 o 
 -22   4 -11      135.65      148.11     21.85 o 
 -20   4 -11      144.20      113.99     20.45 o 
 -18   4 -11       41.59       45.08     18.06 o 
 -16   4 -11      462.52      454.03     30.99 o 
 -14   4 -11       73.18       76.56     17.07 o 
 -12   4 -11       29.43       26.12     15.49 o 
 -10   4 -11     1173.84     1179.35     42.86 o 
  -8   4 -11      453.33      439.94     25.10 o 
  -6   4 -11      433.17      438.71     24.59 o 
  -4   4 -11      270.52      263.29     19.46 o 
  -2   4 -11      102.84       97.81     15.00 o 
   0   4 -11      700.00      710.59     31.98 o 
   2   4 -11      150.24      172.22     18.08 o 
   4   4 -11      171.63      170.87     18.06 o 
   6   4 -11      831.07      800.16     37.65 o 
   8   4 -11      250.04      228.88     19.63 o 
  10   4 -11      366.98      369.83     23.96 o 
  12   4 -11      177.11      180.23     19.29 o 
  14   4 -11      642.06      639.27     29.73 o 
  16   4 -11      160.99      190.07     18.64 o 
  18   4 -11       26.93       29.47     15.16 o 
  20   4 -11      380.23      380.61     24.75 o 
  22   4 -11       57.04       39.70     16.59 o 
  24   4 -11       81.74       71.37     22.22 o 
  26   4 -11      194.74      221.69     55.45 o 
 -17   5 -11       77.89       34.88     20.29 o 
 -15   5 -11      213.40      192.76     23.68 o 
 -13   5 -11       57.84       70.62     23.33 o 
 -11   5 -11      175.89      168.80     21.62 o 
  -9   5 -11       72.13       57.78     20.98 o 
  -7   5 -11      116.11       96.38     17.64 o 
  -5   5 -11       20.47       40.04     15.53 o 
  -3   5 -11       23.19        8.39     14.51 o 
  -1   5 -11      116.49      119.06     16.79 o 
   1   5 -11      465.22      461.72     26.75 o 
   3   5 -11       74.45       81.13     17.20 o 
   5   5 -11      292.25      285.24     23.26 o 
   7   5 -11       35.81       30.64     16.39 o 
   9   5 -11       16.88       21.55     15.99 o 
  11   5 -11       86.21       86.81     18.36 o 
  13   5 -11       75.04       78.12     18.15 o 
  15   5 -11      282.19      269.34     24.11 o 
  17   5 -11       45.44       32.39     18.10 o 
  19   5 -11       52.84       70.81     20.11 o 
  21   5 -11        2.48        1.48     29.42 o 
  23   5 -11      218.74      207.80     26.87 o 
  25   5 -11      138.63      117.92     25.31 o 
 -10   6 -11      159.67      174.72     27.19 o 
  -8   6 -11      317.61      309.27     30.48 o 
  -6   6 -11       38.67       41.00     19.47 o 
  -4   6 -11      450.16      431.36     46.59 o 
  -2   6 -11      158.68      199.71     27.54 o 
   0   6 -11       22.26       -7.98     23.69 o 
   2   6 -11      130.52      153.87     22.56 o 
   4   6 -11      109.38       96.14     20.89 o 
   6   6 -11      271.67      319.79     27.90 o 
   8   6 -11      227.59      247.18     26.11 o 
  10   6 -11       89.05       97.84     22.39 o 
  12   6 -11      141.34      156.73     53.78 o 
  14   6 -11      149.74      158.95     24.27 o 
  16   6 -11       93.92      140.96     24.91 o 
 -32   0 -10      392.21      380.48     89.89 o 
 -30   0 -10      369.50      370.55     86.71 o 
 -28   0 -10     1517.67     1739.63    171.86 o 
 -26   0 -10      743.40      732.05    104.07 o 
 -24   0 -10     1961.29     1973.15    115.69 o 
 -22   0 -10      609.07      603.30     53.52 o 
 -20   0 -10     2557.25     2575.87    182.24 o 
 -18   0 -10     1029.12     1147.79    145.91 o 
 -16   0 -10     3843.72     3746.18    258.76 o 
 -14   0 -10      321.64      345.33     38.43 o 
 -12   0 -10     4965.94     4880.02    257.74 o 
 -10   0 -10     2722.68     2647.77    133.67 o 
  -8   0 -10     1952.96     1961.74     91.55 o 
  -6   0 -10     6792.22     6610.67    227.39 o 
  -4   0 -10     1894.54     1924.16     58.41 o 
  -2   0 -10     2725.28     2667.30     70.82 o 
   2   0 -10     5694.99     5553.96    181.12 o 
   4   0 -10     4382.66     4463.93    138.21 o 
   8   0 -10     3646.64     3607.39    139.87 o 
  10   0 -10     9444.90     9104.13    332.12 o 
  12   0 -10     5673.39     5581.13    249.53 o 
  14   0 -10     1952.09     1954.16     77.25 o 
  16   0 -10     1234.66     1171.45     74.91 o 
  18   0 -10     2588.50     2321.19    115.15 o 
  20   0 -10     1173.46     1191.07     64.56 o 
  22   0 -10      151.43      183.32     28.13 o 
  24   0 -10     1466.51     1407.49     82.14 o 
  26   0 -10     2176.26     2000.51    107.83 o 
  28   0 -10      304.91      328.41     36.76 o 
  30   0 -10      609.43      662.30     53.31 o 
  32   0 -10      413.41      477.62     46.13 o 
  34   0 -10      970.80     1099.23     72.48 o 
  36   0 -10       45.13       29.38     40.35 o 
  38   0 -10      241.61      291.70     55.52 o 
 -31   1 -10      523.04      533.38     49.22 o 
 -29   1 -10      180.33      185.72     38.27 o 
 -27   1 -10      566.27      563.05     47.84 o 
 -25   1 -10      706.03      727.67     53.16 o 
 -23   1 -10     1259.05     1232.95     78.55 o 
 -21   1 -10      815.20      815.11     66.84 o 
 -19   1 -10      417.36      415.26     38.36 o 
 -17   1 -10     1382.86     1364.14     73.61 o 
 -15   1 -10     1382.78     1363.12     70.90 o 
 -13   1 -10      722.58      733.09     27.00 o 
 -11   1 -10     3484.61     3515.96     81.33 o 
  -9   1 -10      700.18      739.82     21.20 o 
  -7   1 -10     1775.13     1809.17     41.95 o 
  -5   1 -10     1114.60     1070.80     24.90 o 
  -3   1 -10     2582.13     2547.47     58.58 o 
  -1   1 -10     4332.18     4186.29     83.45 o 
   1   1 -10      915.58      999.20     27.06 o 
   3   1 -10     1220.22     1123.84     27.96 o 
   5   1 -10     1900.66     1934.24     37.54 o 
   7   1 -10     4436.70     4379.40     97.55 o 
   9   1 -10     2566.35     2548.00     51.90 o 
  11   1 -10      652.09      636.23     20.07 o 
  13   1 -10     2832.05     2652.90     83.06 o 
  15   1 -10     2192.83     2228.30     70.88 o 
  17   1 -10      505.26      478.72     39.67 o 
  19   1 -10     1463.20     1464.57     57.00 o 
  21   1 -10     1012.53      907.48     39.77 o 
  23   1 -10     1026.36      991.03     43.72 o 
  25   1 -10      348.76      330.83     24.10 o 
  27   1 -10      266.55      273.95     24.28 o 
  29   1 -10      896.67      902.69     44.31 o 
  31   1 -10      244.76      226.58     24.07 o 
  33   1 -10       93.31       92.11     20.71 o 
  35   1 -10      476.92      465.58     44.96 o 
  37   1 -10       94.85      106.54     29.97 o 
 -30   2 -10      230.87      287.96     85.85 o 
 -28   2 -10      216.11      185.59     41.59 o 
 -26   2 -10      124.44      137.16     37.94 o 
 -24   2 -10      405.94      376.62     40.74 o 
 -22   2 -10      614.40      631.28     36.32 o 
 -20   2 -10        7.35        5.79     11.98 o 
 -18   2 -10      601.47      652.09     33.76 o 
 -16   2 -10      267.50      277.31     14.59 o 
 -14   2 -10      203.49      164.49     14.20 o 
 -12   2 -10       18.90       15.57     10.04 o 
 -10   2 -10      147.89      166.97     12.92 o 
  -8   2 -10      238.08      230.31     14.35 o 
  -6   2 -10     1394.52     1377.13     38.30 o 
  -4   2 -10      176.80      193.98     12.34 o 
  -2   2 -10      103.54       99.68     10.40 o 
   0   2 -10     3603.11     3632.37    187.35 o 
   2   2 -10     1815.04     1950.79    110.30 o 
   4   2 -10      961.49      974.98     62.73 o 
   6   2 -10      274.74      277.21     16.69 o 
   8   2 -10     1150.21     1041.54     33.08 o 
  10   2 -10       81.98      101.63     11.64 o 
  12   2 -10       34.66       28.81     12.61 o 
  14   2 -10      735.34      756.24     25.24 o 
  16   2 -10     1387.99     1282.02     36.95 o 
  18   2 -10      881.31      783.38     41.66 o 
  20   2 -10      115.78      104.45     17.16 o 
  22   2 -10      375.70      356.80     39.40 o 
  24   2 -10      680.72      676.61     53.68 o 
  26   2 -10       19.81       25.19     19.96 o 
  28   2 -10      119.35      119.26     23.61 o 
  30   2 -10      262.62      259.19     29.85 o 
  32   2 -10       32.99       31.91     22.51 o 
  34   2 -10       28.81       43.67     41.72 o 
  36   2 -10       96.20       97.86     47.44 o 
 -27   3 -10        3.39      -12.86     27.42 o 
 -25   3 -10       47.91       45.54     15.65 o 
 -23   3 -10      138.36      128.88     16.47 o 
 -21   3 -10       39.37       30.89     13.96 o 
 -19   3 -10      364.26      390.84     22.46 o 
 -17   3 -10        4.88       14.15     11.86 o 
 -15   3 -10      328.78      346.35     21.46 o 
 -13   3 -10      119.00      131.47     14.31 o 
 -11   3 -10       79.51       99.88     19.49 o 
  -9   3 -10      655.19      684.33     28.61 o 
  -7   3 -10      569.23      563.91     25.57 o 
  -5   3 -10      496.77      505.98     24.16 o 
  -3   3 -10       27.93       38.65     11.34 o 
  -1   3 -10      189.48      159.55     15.40 o 
   1   3 -10      738.95      698.55     29.04 o 
   3   3 -10       31.85       40.40     11.48 o 
   5   3 -10      348.19      350.97     21.12 o 
   7   3 -10      615.02      614.31     24.28 o 
   9   3 -10      143.79      145.24     13.63 o 
  11   3 -10     1239.37     1178.77     40.38 o 
  13   3 -10      156.75      187.75     15.98 o 
  15   3 -10      653.02      709.48     28.36 o 
  17   3 -10      125.34      131.70     15.36 o 
  19   3 -10      150.81      144.49     16.01 o 
  21   3 -10      123.36      112.03     15.16 o 
  23   3 -10       65.91       39.07     28.06 o 
  25   3 -10      120.83      130.20     31.66 o 
  27   3 -10      697.73      695.89     55.16 o 
  29   3 -10       27.62       46.52     28.53 o 
  31   3 -10       93.93      135.04     46.17 o 
 -24   4 -10      353.41      329.40     21.60 o 
 -22   4 -10      205.39      179.86     21.27 o 
 -20   4 -10      191.11      198.57     25.19 o 
 -18   4 -10      951.84      929.10     34.79 o 
 -16   4 -10       82.64       85.42     19.07 o 
 -14   4 -10     1027.95     1023.59     40.21 o 
 -12   4 -10      594.36      608.76     28.88 o 
 -10   4 -10     1805.74     1773.97     57.14 o 
  -8   4 -10      244.54      237.14     22.07 o 
  -6   4 -10      771.97      810.76     50.01 o 
  -4   4 -10     1073.11     1051.24     37.95 o 
  -2   4 -10      311.14      331.73     20.57 o 
   0   4 -10      933.35      952.41     37.14 o 
   2   4 -10     1024.70     1085.65     41.33 o 
   4   4 -10      568.42      569.87     28.27 o 
   6   4 -10     3099.90     3065.01     97.77 o 
   8   4 -10      411.70      420.62     24.78 o 
  10   4 -10      406.53      439.36     25.69 o 
  12   4 -10      764.92      787.44     30.68 o 
  14   4 -10      622.66      642.79     28.94 o 
  16   4 -10      474.59      490.04     26.04 o 
  18   4 -10      616.79      620.36     30.46 o 
  20   4 -10      976.60      994.20     38.44 o 
  22   4 -10      237.50      258.92     20.73 o 
  24   4 -10      356.43      398.28     25.63 o 
  26   4 -10      166.87      230.63     38.71 o 
 -21   5 -10      300.43      314.25     40.77 o 
 -19   5 -10      589.92      569.83     46.22 o 
 -17   5 -10      502.40      476.10     36.73 o 
 -15   5 -10     1110.92     1115.36     94.97 o 
 -13   5 -10      337.51      358.30     38.93 o 
 -11   5 -10      691.72      727.89     32.24 o 
  -9   5 -10      382.91      396.12     24.39 o 
  -7   5 -10      499.83      518.12     27.16 o 
  -5   5 -10     1079.05     1065.92     41.73 o 
  -3   5 -10      646.15      671.12     29.68 o 
  -1   5 -10      614.32      598.07     30.27 o 
   1   5 -10     1873.93     1825.71     62.81 o 
   3   5 -10      377.84      373.83     27.90 o 
   5   5 -10      442.96      464.19     27.11 o 
   7   5 -10      773.25      804.41     36.07 o 
   9   5 -10      394.88      420.68     26.29 o 
  11   5 -10      932.91      966.98     41.39 o 
  13   5 -10      567.69      579.29     31.29 o 
  15   5 -10      551.71      531.22     30.95 o 
  17   5 -10      398.70      375.11     24.24 o 
  19   5 -10      533.95      575.11     30.80 o 
  21   5 -10      349.17      398.64     25.85 o 
  23   5 -10      150.34      179.52     25.15 o 
  25   5 -10      495.02      519.21     36.15 o 
  27   5 -10      252.15      296.59     44.71 o 
 -12   6 -10      226.00      241.81     40.73 o 
 -10   6 -10      241.02      233.97     39.10 o 
  -8   6 -10       93.91       96.88     29.76 o 
  -6   6 -10      286.19      251.24     47.81 o 
  -4   6 -10      535.40      529.79     46.26 o 
  -2   6 -10      606.71      567.69     32.01 o 
   0   6 -10      200.06      222.11     22.18 o 
   2   6 -10      289.22      272.08     29.45 o 
   4   6 -10      183.66      177.46     22.13 o 
   6   6 -10      373.56      362.90     27.95 o 
   8   6 -10      198.78      145.68     26.54 o 
  10   6 -10      671.99      698.11     39.16 o 
  12   6 -10       78.76       62.20     20.14 o 
  14   6 -10      175.42      161.81     34.89 o 
  16   6 -10      295.67      314.93     28.87 o 
  18   6 -10      263.25      267.07     28.10 o 
 -33   1  -9      331.35      376.75     94.14 o 
 -31   1  -9      478.17      496.38     46.33 o 
 -29   1  -9      128.15      102.57     31.63 o 
 -27   1  -9       97.39       37.22     26.07 o 
 -25   1  -9      336.13      314.35     38.74 o 
 -23   1  -9      655.42      723.89     48.09 o 
 -21   1  -9      671.43      736.36     49.23 o 
 -19   1  -9     2315.00     2227.16    105.26 o 
 -17   1  -9      327.09      343.38     32.98 o 
 -15   1  -9     1782.18     1766.33     42.51 o 
 -13   1  -9     1241.47     1269.74     32.06 o 
 -11   1  -9     1401.55     1420.31     39.18 o 
  -9   1  -9      621.36      667.02     20.31 o 
  -7   1  -9     2309.70     2352.28     48.73 o 
  -5   1  -9     1342.70     1352.51     28.44 o 
  -3   1  -9     1491.93     1487.19     27.13 o 
  -1   1  -9     1160.21     1090.90     22.24 o 
   1   1  -9     2355.64     2252.33     42.61 o 
   3   1  -9     1671.16     1693.23     34.55 o 
   5   1  -9     2492.52     2288.39     49.72 o 
   7   1  -9      378.18      338.13     11.53 o 
   9   1  -9     2500.28     2476.73     53.69 o 
  11   1  -9     1265.12     1203.81     34.62 o 
  13   1  -9     1577.26     1608.53     35.50 o 
  15   1  -9     1189.56     1135.21     39.15 o 
  17   1  -9     2678.09     2576.69     95.42 o 
  19   1  -9      140.75      162.14     16.08 o 
  21   1  -9     1842.81     1692.00     68.10 o 
  23   1  -9      175.78      152.19     17.51 o 
  25   1  -9      581.71      603.18     31.97 o 
  27   1  -9       27.30       41.36     15.71 o 
  29   1  -9      298.03      287.51     24.06 o 
  31   1  -9      341.90      334.85     26.39 o 
  33   1  -9      178.66      175.16     22.78 o 
  35   1  -9       66.42       81.76     20.53 o 
  37   1  -9      130.69      126.74     30.93 o 
  39   1  -9      292.41      346.33     40.02 o 
 -32   2  -9      409.68      417.81     77.38 o 
 -30   2  -9      769.93      828.90    169.26 o 
 -28   2  -9      315.92      290.17     56.63 o 
 -26   2  -9     1376.12     1307.48     87.62 o 
 -24   2  -9      637.32      582.23     35.77 o 
 -22   2  -9     1003.72     1073.85     36.70 o 
 -20   2  -9     1205.81     1302.99     37.99 o 
 -18   2  -9     1785.98     1884.72     48.81 o 
 -16   2  -9     1551.25     1604.22     42.38 o 
 -14   2  -9     2637.40     2708.91     65.64 o 
 -12   2  -9     1116.10     1136.07     31.56 o 
 -10   2  -9     2592.51     2552.53     66.41 o 
  -8   2  -9     1919.68     1934.21     51.96 o 
  -6   2  -9     2325.13     2230.94     63.38 o 
  -4   2  -9     2158.23     2277.81     54.13 o 
  -2   2  -9     4694.33     4978.78    141.65 o 
   0   2  -9     3473.79     3638.46     96.31 o 
   2   2  -9     1788.86     1893.92     52.67 o 
   4   2  -9     4358.63     4205.85    107.07 o 
   6   2  -9     2297.33     2359.07     60.11 o 
   8   2  -9     1331.13     1409.63     41.54 o 
  10   2  -9     1381.65     1390.47     42.94 o 
  12   2  -9     2769.55     2752.53     73.04 o 
  14   2  -9     2140.93     2087.31     52.37 o 
  16   2  -9     1848.75     1790.98     46.81 o 
  18   2  -9     1745.54     1765.83     49.13 o 
  20   2  -9     1971.54     1947.92     83.06 o 
  22   2  -9      526.49      535.33     38.60 o 
  24   2  -9      755.93      759.02     52.05 o 
  26   2  -9      645.75      636.72     54.86 o 
  28   2  -9      948.73      899.64     49.06 o 
  30   2  -9      324.99      376.37     33.52 o 
  32   2  -9      259.33      286.35     30.72 o 
  34   2  -9      691.34      650.28     76.99 o 
  36   2  -9      420.46      425.52     61.73 o 
  38   2  -9       73.40       52.42     42.57 o 
 -29   3  -9      265.27      240.62     44.55 o 
 -27   3  -9      870.93      911.36     47.61 o 
 -25   3  -9      903.66      938.53     39.36 o 
 -23   3  -9      617.31      625.00     33.15 o 
 -21   3  -9     1605.87     1599.91     55.73 o 
 -19   3  -9      404.90      370.33     19.44 o 
 -17   3  -9     1307.46     1340.95     41.54 o 
 -15   3  -9      703.00      770.42     27.38 o 
 -13   3  -9     3419.70     3541.76     92.66 o 
 -11   3  -9      680.28      654.94     24.95 o 
  -9   3  -9     2554.88     2580.84     76.13 o 
  -7   3  -9      997.84     1074.96     36.98 o 
  -5   3  -9     3405.36     3418.13     98.99 o 
  -3   3  -9     1182.70     1106.08     38.68 o 
  -1   3  -9     4571.90     4563.87    133.45 o 
   1   3  -9      762.76      781.30     40.03 o 
   3   3  -9     1885.23     1881.97     61.35 o 
   5   3  -9     1611.35     1610.23     48.34 o 
   7   3  -9     2095.73     2078.09     61.03 o 
   9   3  -9     1837.78     1780.67     53.60 o 
  11   3  -9     4672.54     4478.35    125.96 o 
  13   3  -9      940.49     1000.52     38.02 o 
  15   3  -9      703.64      668.16     29.93 o 
  17   3  -9      657.23      690.34     31.88 o 
  19   3  -9     1867.14     1897.89     57.43 o 
  21   3  -9      453.03      450.46     22.97 o 
  23   3  -9     2378.70     2386.37     72.26 o 
  25   3  -9      713.49      723.18     59.60 o 
  27   3  -9       21.10       25.38     25.98 o 
  29   3  -9      757.07      852.60     61.30 o 
 -26   4  -9      105.81       73.07     16.56 o 
 -24   4  -9      218.82      235.00     21.65 o 
 -22   4  -9      194.46      215.43     17.80 o 
 -20   4  -9      160.67      157.04     17.21 o 
 -18   4  -9      274.08      256.16     18.93 o 
 -16   4  -9      364.76      347.51     19.98 o 
 -14   4  -9      253.42      250.96     17.06 o 
 -12   4  -9      659.59      659.11     31.99 o 
 -10   4  -9      788.86      789.58     35.03 o 
  -8   4  -9      784.36      786.15     31.72 o 
  -6   4  -9      926.55      904.23     33.62 o 
  -4   4  -9      260.29      244.34     17.09 o 
  -2   4  -9      226.91      225.56     17.22 o 
   0   4  -9      581.69      608.44     28.01 o 
   2   4  -9      296.92      293.24     22.64 o 
   4   4  -9     1245.95     1164.98     41.74 o 
   6   4  -9      773.86      740.91     41.29 o 
   8   4  -9      719.99      738.48     53.82 o 
  10   4  -9      165.64      167.12     15.11 o 
  12   4  -9      462.15      453.06     23.37 o 
  14   4  -9      329.78      325.33     19.91 o 
  16   4  -9      481.10      498.77     29.35 o 
  18   4  -9      538.18      530.67     26.18 o 
  20   4  -9       76.72       88.54     15.89 o 
  22   4  -9       86.65       89.90     16.19 o 
  24   4  -9      560.34      597.28     41.65 o 
  26   4  -9      283.50      266.26     31.56 o 
 -21   5  -9      215.87      199.04     20.22 o 
 -19   5  -9        9.09       26.28     15.45 o 
 -17   5  -9       27.83       12.05     17.37 o 
 -15   5  -9       63.37       38.81     16.79 o 
 -13   5  -9      126.32      140.51     19.18 o 
 -11   5  -9      373.61      355.59     22.54 o 
  -9   5  -9      126.10      119.67     21.36 o 
  -7   5  -9      108.68       91.51     15.32 o 
  -5   5  -9      245.27      263.94     19.31 o 
  -3   5  -9       46.12       18.96     13.23 o 
  -1   5  -9      133.20      146.94     17.95 o 
   1   5  -9      207.72      198.25     18.07 o 
   3   5  -9      297.02      277.45     20.50 o 
   5   5  -9       81.38       67.70     15.07 o 
   7   5  -9       18.93       22.28     13.57 o 
   9   5  -9      230.88      233.03     19.97 o 
  11   5  -9      315.76      337.81     23.35 o 
  13   5  -9      219.61      226.95     20.87 o 
  15   5  -9       88.53       71.32     15.36 o 
  17   5  -9       36.97       63.26     16.20 o 
  19   5  -9      136.69      155.80     18.53 o 
  21   5  -9       96.95      102.95     19.14 o 
  23   5  -9      261.00      249.28     26.60 o 
  25   5  -9       23.98       18.36     21.75 o 
  27   5  -9       30.39       21.64     22.01 o 
 -14   6  -9      265.07      249.85     24.54 o 
 -12   6  -9       98.53       99.73     19.48 o 
 -10   6  -9      200.22      191.31     22.33 o 
  -8   6  -9      270.63      283.35     23.38 o 
  -6   6  -9      298.07      280.07     22.73 o 
  -4   6  -9      304.19      288.34     47.48 o 
  -2   6  -9      133.72      171.32     25.57 o 
   0   6  -9      827.59      817.89     35.64 o 
   2   6  -9       88.30       92.04     17.13 o 
   4   6  -9      501.34      519.09     29.20 o 
   6   6  -9      223.15      242.01     21.70 o 
   8   6  -9      208.13      239.53     21.95 o 
  10   6  -9       17.24        0.18     16.08 o 
  12   6  -9      444.74      473.36     28.87 o 
  14   6  -9      121.27      114.30     21.50 o 
  16   6  -9      495.40      591.19     41.21 o 
  18   6  -9       43.61       63.22     20.82 o 
  20   6  -9      106.28      122.60     22.83 o 
 -34   0  -8      291.60      352.60     85.00 o 
 -32   0  -8     1203.50     1345.74    144.41 o 
 -30   0  -8      986.45      887.97    124.82 o 
 -28   0  -8     1662.39     1633.63    164.85 o 
 -26   0  -8     1365.52     1412.00     84.77 o 
 -24   0  -8     1978.66     2014.55    111.11 o 
 -22   0  -8      795.03      812.50     58.73 o 
 -20   0  -8     3975.24     4028.71    230.90 o 
 -16   0  -8     6791.30     7062.08    447.11 o 
 -14   0  -8     5744.02     5756.67    231.24 o 
 -12   0  -8     3199.63     3318.08    127.13 o 
 -10   0  -8     4490.03     4495.60    117.40 o 
  -8   0  -8     3074.28     3087.02     67.32 o 
  -6   0  -8     4210.07     4205.44    114.16 o 
  -4   0  -8     7375.08     7527.20    203.44 o 
  -2   0  -8     1615.95     1588.80     44.63 o 
   0   0  -8    13727.26    14241.89    371.27 o 
   4   0  -8     3618.39     3736.90    123.04 o 
   6   0  -8     5242.43     5307.26    153.20 o 
   8   0  -8     7573.40     7229.57    241.29 o 
  10   0  -8     7860.43     7397.51    279.21 o 
  14   0  -8     5938.14     5807.69    198.26 o 
  18   0  -8     1766.06     1757.36     93.65 o 
  20   0  -8     1890.87     1830.07    105.03 o 
  22   0  -8     4311.41     4074.67    182.01 o 
  24   0  -8      964.61      947.11     60.72 o 
  26   0  -8     3249.60     3056.85    160.85 o 
  28   0  -8       19.58       36.15     22.82 o 
  30   0  -8     1493.57     1504.16     86.36 o 
  32   0  -8      555.90      609.18     55.85 o 
  34   0  -8      535.28      523.72     48.39 o 
  36   0  -8      326.35      349.80     33.68 o 
  38   0  -8      225.43      227.48     36.41 o 
  40   0  -8      229.97      215.22     36.57 o 
 -33   1  -8      308.82      308.84     44.67 o 
 -31   1  -8      419.43      408.24     49.11 o 
 -29   1  -8      699.27      755.60     53.18 o 
 -27   1  -8      579.67      564.29     48.77 o 
 -25   1  -8     2207.82     2157.27    132.54 o 
 -23   1  -8      343.98      359.71     35.07 o 
 -21   1  -8     1968.94     1976.09     89.39 o 
 -19   1  -8     1452.70     1526.69     44.04 o 
 -17   1  -8     1104.68     1154.45     38.69 o 
 -15   1  -8     1687.94     1730.21     41.00 o 
 -13   1  -8     1470.76     1544.06     40.17 o 
 -11   1  -8     6408.03     6595.85    124.67 o 
  -9   1  -8     4564.36     4594.11     89.77 o 
  -7   1  -8      596.62      534.82     14.50 o 
  -5   1  -8     3736.16     3728.67     62.89 o 
  -3   1  -8     2641.10     2667.78     43.20 o 
  -1   1  -8     1601.05     1638.42     32.26 o 
   1   1  -8     3178.70     3238.62     64.28 o 
   3   1  -8     2231.76     2027.19     37.27 o 
   5   1  -8     7939.82     7744.64    148.03 o 
   7   1  -8     1509.72     1562.54     30.46 o 
   9   1  -8     2530.36     2425.33     48.88 o 
  11   1  -8     2884.42     2885.67     56.65 o 
  13   1  -8     1608.62     1667.50     35.91 o 
  15   1  -8     2464.53     2442.39     61.28 o 
  17   1  -8     1380.81     1306.61     59.27 o 
  19   1  -8     2113.67     2091.42     76.53 o 
  21   1  -8     2154.07     2050.25     73.91 o 
  23   1  -8      232.48      268.09     20.73 o 
  25   1  -8      947.37      936.00     43.26 o 
  27   1  -8     1356.39     1352.31     45.89 o 
  29   1  -8      424.44      448.42     28.58 o 
  31   1  -8      510.62      530.95     32.98 o 
  33   1  -8      135.54      139.47     20.63 o 
  35   1  -8      484.11      490.01     32.91 o 
  37   1  -8      225.62      218.78     34.39 o 
  39   1  -8      297.03      304.23     32.35 o 
 -32   2  -8       54.31       57.69     37.21 o 
 -30   2  -8     1108.38     1137.14     98.77 o 
 -28   2  -8       84.94       85.64     36.01 o 
 -26   2  -8       75.14       93.57     22.01 o 
 -24   2  -8      173.68      185.90     18.36 o 
 -22   2  -8      481.58      513.04     24.86 o 
 -20   2  -8      257.99      289.04     28.79 o 
 -18   2  -8      122.74      105.83     15.39 o 
 -16   2  -8      690.90      670.38     27.07 o 
 -14   2  -8      379.41      372.40     19.08 o 
 -12   2  -8       52.67       59.07      8.63 o 
 -10   2  -8       76.29       82.86      9.12 o 
  -8   2  -8     3107.95     3179.14     68.18 o 
  -6   2  -8     3214.46     3194.55     74.37 o 
  -4   2  -8     1342.36     1324.03     30.81 o 
  -2   2  -8      104.45      117.89     10.11 o 
   0   2  -8      781.39      763.31     25.48 o 
   2   2  -8      523.88      517.86     19.36 o 
   4   2  -8      370.84      381.69     13.27 o 
   6   2  -8      377.03      383.25     15.26 o 
   8   2  -8       42.00       62.65      7.40 o 
  10   2  -8     1540.01     1605.20     42.37 o 
  12   2  -8     1046.63     1034.59     28.65 o 
  14   2  -8       54.03       52.03      7.36 o 
  16   2  -8     3119.12     2951.39     72.71 o 
  18   2  -8       30.04       20.36      8.40 o 
  20   2  -8      124.39      116.03     11.08 o 
  22   2  -8      409.58      412.94     27.85 o 
  24   2  -8      527.67      522.31     31.97 o 
  26   2  -8       69.76       89.52     26.32 o 
  28   2  -8      149.30      169.06     30.31 o 
  30   2  -8      165.35      164.19     25.29 o 
  32   2  -8      298.04      295.85     29.58 o 
  34   2  -8       41.58       52.03     27.72 o 
  36   2  -8       33.73       18.09     39.42 o 
  38   2  -8       44.41       16.00     40.56 o 
 -31   3  -8       56.37        9.07     24.60 o 
 -29   3  -8      268.16      262.59     25.67 o 
 -27   3  -8      108.43       87.28     18.18 o 
 -25   3  -8       15.15       17.28     16.99 o 
 -23   3  -8      351.71      348.56     23.07 o 
 -21   3  -8      177.89      190.29     24.95 o 
 -19   3  -8      164.92      167.21     16.74 o 
 -17   3  -8      519.95      519.75     24.65 o 
 -15   3  -8      269.41      296.27     18.47 o 
 -13   3  -8      311.73      340.05     21.37 o 
 -11   3  -8      173.17      182.39     12.87 o 
  -9   3  -8      309.40      322.11     16.85 o 
  -7   3  -8     1116.79     1121.44     40.92 o 
  -5   3  -8      137.45      156.40     12.56 o 
  -3   3  -8      604.63      583.34     25.44 o 
  -1   3  -8      363.23      335.47     17.92 o 
   1   3  -8      392.94      424.81     32.85 o 
   3   3  -8      823.81      885.14     28.81 o 
   5   3  -8       71.55       65.22     15.98 o 
   7   3  -8     1190.51     1248.95     39.40 o 
   9   3  -8      918.83      848.12     29.54 o 
  11   3  -8       80.78       58.08     10.49 o 
  13   3  -8      104.73       88.30     11.65 o 
  15   3  -8      138.66      157.24     14.11 o 
  17   3  -8      474.55      476.18     22.86 o 
  19   3  -8      491.15      490.00     24.29 o 
  21   3  -8        4.10      -10.87     10.87 o 
  23   3  -8      261.81      310.68     20.23 o 
  25   3  -8      105.07      133.29     29.45 o 
  27   3  -8      533.66      561.68     48.66 o 
  29   3  -8        3.30       -6.02     32.60 o 
  31   3  -8      286.75      277.08     56.89 o 
 -28   4  -8      364.83      338.34     27.09 o 
 -26   4  -8      354.06      355.36     26.53 o 
 -24   4  -8      286.03      292.66     23.20 o 
 -22   4  -8     1032.19      965.95     42.31 o 
 -20   4  -8      602.40      585.08     31.81 o 
 -18   4  -8     1160.85     1133.96     61.38 o 
 -16   4  -8     1030.83     1052.92     44.05 o 
 -14   4  -8      191.86      166.07     14.59 o 
 -12   4  -8     1676.80     1729.36     49.71 o 
 -10   4  -8      694.09      749.72     27.04 o 
  -8   4  -8     1741.51     1782.98     65.32 o 
  -6   4  -8     1325.20     1289.14     43.87 o 
  -4   4  -8     1547.70     1568.81     48.99 o 
  -2   4  -8     1384.43     1424.22     49.22 o 
   0   4  -8      729.94      734.99     30.24 o 
   2   4  -8     2355.12     2407.48     77.02 o 
   4   4  -8     3004.60     3032.27    104.29 o 
   6   4  -8     1042.97     1061.38     43.11 o 
   8   4  -8     1190.74     1182.10     39.09 o 
  10   4  -8     1505.68     1551.58     48.72 o 
  12   4  -8      911.65      938.02     33.98 o 
  14   4  -8     1958.16     2062.72     62.83 o 
  16   4  -8     1194.26     1226.38     41.57 o 
  18   4  -8      145.21      164.63     16.41 o 
  20   4  -8      126.64      118.46     15.76 o 
  22   4  -8      768.64      805.20     34.39 o 
  24   4  -8      774.61      780.75     32.92 o 
  26   4  -8      224.58      235.09     22.16 o 
  28   4  -8     1075.03     1050.30     58.44 o 
 -23   5  -8      700.87      658.41     38.77 o 
 -21   5  -8      409.84      417.40     24.46 o 
 -19   5  -8      351.44      304.03     20.75 o 
 -17   5  -8     1295.63     1283.49     43.28 o 
 -15   5  -8      575.85      606.63     26.09 o 
 -13   5  -8      827.69      808.11     29.73 o 
 -11   5  -8     1117.79     1141.59     80.59 o 
  -9   5  -8      695.24      674.25     32.01 o 
  -7   5  -8     1122.17     1174.31     40.33 o 
  -5   5  -8      954.31      959.05     36.28 o 
  -3   5  -8     1976.67     2031.06     66.37 o 
  -1   5  -8     1668.59     1623.14     54.63 o 
   1   5  -8      641.42      617.73     29.05 o 
   3   5  -8      797.38      785.03     38.05 o 
   5   5  -8     1872.83     1890.08     63.59 o 
   7   5  -8      692.43      663.23     30.58 o 
   9   5  -8     2347.38     2297.19     73.72 o 
  11   5  -8      617.29      675.55     34.40 o 
  13   5  -8     1032.85     1062.68     38.06 o 
  15   5  -8      155.46      142.30     24.88 o 
  17   5  -8     1114.87     1139.12     41.27 o 
  19   5  -8      917.01      959.55     37.75 o 
  21   5  -8     1059.92     1066.01     43.83 o 
  23   5  -8      286.12      288.13     24.47 o 
  25   5  -8      200.90      179.10     24.62 o 
  27   5  -8      391.99      421.09     32.46 o 
  29   5  -8      394.07      335.61     44.70 o 
 -16   6  -8      229.60      204.56     27.92 o 
 -14   6  -8      306.88      262.02     25.23 o 
 -12   6  -8      404.83      407.51     27.43 o 
 -10   6  -8      232.68      226.99     21.89 o 
  -8   6  -8      344.62      338.21     24.95 o 
  -6   6  -8      884.32      825.87     33.47 o 
  -4   6  -8      122.53      156.81     16.99 o 
  -2   6  -8      534.13      580.91     29.12 o 
   0   6  -8     1107.73     1128.00     43.98 o 
   2   6  -8      636.91      626.87     30.19 o 
   4   6  -8      460.07      438.00     25.46 o 
   6   6  -8      291.09      297.62     28.43 o 
   8   6  -8      337.60      349.74     23.85 o 
  10   6  -8      124.71      133.36     19.91 o 
  12   6  -8      400.47      378.54     25.16 o 
  14   6  -8      964.22      924.06     40.12 o 
  16   6  -8      141.29      126.25     22.52 o 
  18   6  -8      419.16      422.45     30.84 o 
  20   6  -8      143.92      133.03     23.10 o 
  22   6  -8      464.76      499.22     35.14 o 
  -3   7  -8       38.12       23.48     16.92 o 
  -1   7  -8       78.90       69.24     18.05 o 
   1   7  -8       97.24      105.50     19.15 o 
   3   7  -8      131.36      133.48     23.07 o 
   5   7  -8       84.94      105.05     19.77 o 
   7   7  -8      125.86      125.62     22.53 o 
   9   7  -8       44.05       12.93     27.13 o 
 -35   1  -7      257.70      283.44     83.20 o 
 -33   1  -7       83.68       96.20     35.50 o 
 -31   1  -7      210.65      269.08     64.27 o 
 -29   1  -7      225.06      232.48     34.43 o 
 -27   1  -7     1355.14     1392.41     79.77 o 
 -25   1  -7      101.14      116.35     26.03 o 
 -23   1  -7     1575.82     1621.95     91.06 o 
 -21   1  -7     1566.32     1592.76     49.94 o 
 -19   1  -7     1660.54     1721.05     47.01 o 
 -17   1  -7     1089.98     1121.21     36.19 o 
 -15   1  -7     1884.98     1948.17     50.29 o 
 -13   1  -7      286.34      298.18     12.29 o 
 -11   1  -7     2727.12     2756.26     56.21 o 
  -9   1  -7      723.22      663.93     14.21 o 
  -7   1  -7     4211.57     4377.95     66.68 o 
  -5   1  -7     2373.84     2422.30     41.71 o 
  -3   1  -7     2012.15     1990.36     36.07 o 
  -1   1  -7     2114.05     2111.05     37.62 o 
   1   1  -7     3384.03     3353.15     62.97 o 
   3   1  -7      387.04      328.61      9.59 o 
   5   1  -7     5778.59     6046.15    109.96 o 
   7   1  -7      706.05      659.64     19.24 o 
   9   1  -7     2200.85     2213.89     45.26 o 
  11   1  -7      514.84      538.70     13.51 o 
  13   1  -7     3195.30     3075.29     59.80 o 
  15   1  -7     1456.74     1444.89     35.58 o 
  17   1  -7     2047.65     1956.91     43.79 o 
  19   1  -7     1720.87     1712.36     56.28 o 
  21   1  -7       48.41       52.28     11.99 o 
  23   1  -7      736.87      727.39     33.75 o 
  25   1  -7      614.98      639.89     31.86 o 
  27   1  -7      626.51      635.06     28.00 o 
  29   1  -7      845.73      856.71     36.02 o 
  31   1  -7      565.41      603.47     29.80 o 
  33   1  -7        0.76       -3.36     14.51 o 
  35   1  -7      228.65      251.86     28.39 o 
  37   1  -7      308.53      319.26     37.51 o 
  39   1  -7       56.75       32.59     23.80 o 
 -34   2  -7      355.70      382.74     51.94 o 
 -32   2  -7     1107.55     1199.42     86.47 o 
 -30   2  -7      539.40      529.44     52.93 o 
 -28   2  -7      564.19      566.43     36.46 o 
 -26   2  -7     1476.16     1440.82     52.23 o 
 -24   2  -7     1350.91     1356.60     45.60 o 
 -22   2  -7     1791.16     1807.18     54.35 o 
 -20   2  -7     2397.20     2366.89     68.51 o 
 -18   2  -7     2749.70     2860.41     77.01 o 
 -16   2  -7     2653.99     2659.07     70.23 o 
 -14   2  -7     1248.84     1245.08     38.26 o 
 -12   2  -7     2545.51     2608.95     67.53 o 
 -10   2  -7     3885.87     4007.58     96.32 o 
  -8   2  -7     1575.97     1671.72     43.14 o 
  -6   2  -7     9022.69     8904.12    178.94 o 
  -4   2  -7     2703.96     2565.83     57.85 o 
  -2   2  -7     7646.73     7930.09    167.82 o 
   0   2  -7     3646.46     3732.78     80.96 o 
   2   2  -7     3825.83     3825.18     83.68 o 
   4   2  -7     4130.18     4242.92    104.98 o 
   6   2  -7     3193.49     3192.66     72.43 o 
   8   2  -7     1865.28     1700.57     39.92 o 
  10   2  -7     6085.16     6207.17    136.36 o 
  12   2  -7     4218.63     4054.98     93.82 o 
  14   2  -7     3154.56     3014.93     71.27 o 
  16   2  -7      764.04      810.77     24.65 o 
  18   2  -7     2730.67     2738.10     74.64 o 
  20   2  -7     2530.61     2521.98     68.68 o 
  22   2  -7      844.36      886.07     32.60 o 
  24   2  -7     3215.53     3225.67    131.03 o 
  26   2  -7      579.51      595.89     40.48 o 
  28   2  -7      342.12      344.65     37.19 o 
  30   2  -7      469.38      510.52     37.14 o 
  32   2  -7     1199.37     1297.66     74.05 o 
  34   2  -7      582.57      587.02     52.81 o 
  36   2  -7      484.94      474.84     65.81 o 
  38   2  -7      124.91       95.06     44.65 o 
 -31   3  -7     1253.41     1197.81     46.79 o 
 -29   3  -7      482.69      459.29     29.37 o 
 -27   3  -7      648.26      630.23     31.11 o 
 -25   3  -7     2025.07     2057.80     75.36 o 
 -23   3  -7      622.18      555.33     27.16 o 
 -21   3  -7     1166.09     1130.88     39.76 o 
 -19   3  -7      668.81      685.48     29.14 o 
 -17   3  -7     2172.47     2216.54     65.34 o 
 -15   3  -7     2685.42     2612.45     84.80 o 
 -13   3  -7     2600.44     2647.07     84.19 o 
 -11   3  -7     3744.21     3796.45    117.70 o 
  -9   3  -7     1161.27     1145.38     40.91 o 
  -7   3  -7     2969.79     3031.76     79.29 o 
  -5   3  -7     1734.56     1754.60     56.83 o 
  -3   3  -7     3323.01     3335.04    111.96 o 
  -1   3  -7     9927.62    10041.22    299.69 o 
   1   3  -7     1999.02     1934.45    127.58 o 
   3   3  -7     3487.07     3560.07     98.81 o 
   5   3  -7     1952.01     2128.65     61.60 o 
   7   3  -7     5347.44     5253.72    141.93 o 
   9   3  -7     1578.60     1566.55     46.19 o 
  11   3  -7     1040.52     1009.95     33.82 o 
  13   3  -7     1149.67     1139.24     36.06 o 
  15   3  -7     5986.38     6043.05    151.86 o 
  17   3  -7      943.62      936.34     35.83 o 
  19   3  -7     2591.36     2560.14     73.92 o 
  21   3  -7     1738.73     1753.09     55.16 o 
  23   3  -7      632.88      605.53     27.33 o 
  25   3  -7      295.16      298.19     20.25 o 
  27   3  -7      686.42      738.72     51.15 o 
  29   3  -7     1463.65     1398.18    123.67 o 
  31   3  -7      503.26      546.91     71.47 o 
 -28   4  -7      181.74      184.49     22.30 o 
 -26   4  -7      534.28      577.32     45.52 o 
 -24   4  -7       28.59       54.62     18.59 o 
 -22   4  -7      219.43      196.85     20.48 o 
 -20   4  -7      860.76      832.30     36.97 o 
 -18   4  -7      223.81      172.70     28.99 o 
 -16   4  -7      456.82      459.39     25.48 o 
 -14   4  -7      356.51      329.40     20.80 o 
 -12   4  -7     1296.99     1345.00     48.19 o 
 -10   4  -7      573.53      570.89     21.93 o 
  -8   4  -7      714.28      723.36     24.79 o 
  -6   4  -7     1366.94     1305.70     46.28 o 
  -4   4  -7      538.78      536.77     25.74 o 
  -2   4  -7      125.02      119.25     12.35 o 
   0   4  -7      736.29      733.73     28.90 o 
   2   4  -7     1599.68     1613.42     52.06 o 
   4   4  -7     2824.00     2800.65     87.60 o 
   6   4  -7       52.01       66.92     10.35 o 
   8   4  -7      579.46      579.04     23.69 o 
  10   4  -7     1897.02     1885.56     61.15 o 
  12   4  -7      501.49      509.36     22.42 o 
  14   4  -7      538.03      554.26     24.32 o 
  16   4  -7      275.48      271.47     21.07 o 
  18   4  -7      289.72      275.91     18.43 o 
  20   4  -7      358.91      354.42     21.17 o 
  22   4  -7      633.80      662.74     27.96 o 
  24   4  -7      575.65      625.64     32.01 o 
  26   4  -7      707.82      711.80     35.58 o 
  28   4  -7       35.72       38.78     21.83 o 
 -25   5  -7       66.46       43.27     20.22 o 
 -23   5  -7       14.86        3.52     18.15 o 
 -21   5  -7      110.98      112.24     20.00 o 
 -19   5  -7      129.09      101.05     18.81 o 
 -17   5  -7      146.38      108.88     17.99 o 
 -15   5  -7      101.15       74.76     16.50 o 
 -13   5  -7      375.10      382.53     19.21 o 
 -11   5  -7       12.08       24.85     16.40 o 
  -9   5  -7       86.38       84.30     14.24 o 
  -7   5  -7       88.64       65.13     13.21 o 
  -5   5  -7       24.83       15.65     11.23 o 
  -3   5  -7        4.30       -1.34     11.18 o 
  -1   5  -7      262.62      272.79     18.20 o 
   1   5  -7      242.21      246.14     17.42 o 
   3   5  -7      248.63      251.39     17.93 o 
   5   5  -7      729.57      647.20     29.19 o 
   7   5  -7      433.24      423.64     24.12 o 
   9   5  -7      361.58      358.64     32.60 o 
  11   5  -7      318.78      300.53     18.89 o 
  13   5  -7        8.28        2.65     11.95 o 
  15   5  -7       72.46       79.44     13.92 o 
  17   5  -7      192.55      211.29     18.12 o 
  19   5  -7       50.23       42.88     15.59 o 
  21   5  -7      292.89      273.09     22.54 o 
  23   5  -7       12.99       21.45     16.88 o 
  25   5  -7      107.78       92.30     31.48 o 
  27   5  -7      205.57      202.97     26.76 o 
  29   5  -7       31.42       47.03     21.83 o 
 -18   6  -7      526.26      498.24     25.88 o 
 -16   6  -7       94.06      101.57     15.16 o 
 -14   6  -7      168.81      203.86     27.10 o 
 -12   6  -7      372.78      357.12     24.66 o 
 -10   6  -7       98.65      111.72     33.48 o 
  -8   6  -7      568.59      540.50     28.39 o 
  -6   6  -7      290.64      296.96     20.96 o 
  -4   6  -7      440.61      440.35     23.92 o 
  -2   6  -7      561.82      546.30     27.11 o 
   0   6  -7      199.24      222.80     18.42 o 
   2   6  -7      170.60      201.30     17.91 o 
   4   6  -7      556.33      551.25     27.91 o 
   6   6  -7      335.71      326.26     22.11 o 
   8   6  -7      298.24      291.32     21.63 o 
  10   6  -7      181.17      171.90     18.56 o 
  12   6  -7      414.65      427.34     26.10 o 
  14   6  -7      364.23      368.78     26.89 o 
  16   6  -7      739.76      723.73     37.77 o 
  18   6  -7      471.59      490.33     32.19 o 
  20   6  -7      116.51      155.70     22.67 o 
  22   6  -7      106.93       93.85     22.04 o 
  -7   7  -7     1043.28     1056.74     44.77 o 
  -5   7  -7      160.13      157.76     18.95 o 
  -3   7  -7      366.03      352.79     24.63 o 
  -1   7  -7      394.00      420.76     26.86 o 
   1   7  -7      359.43      395.09     43.68 o 
   3   7  -7      388.97      414.70     29.10 o 
   5   7  -7      461.31      479.94     34.20 o 
   7   7  -7      498.34      570.97     32.83 o 
   9   7  -7      445.23      459.70     29.73 o 
  11   7  -7      334.09      375.66     27.21 o 
 -32   0  -6     1404.10     1565.12    145.81 o 
 -30   0  -6     1289.38     1397.49    149.40 o 
 -28   0  -6     1311.05     1330.28     82.57 o 
 -26   0  -6      509.54      560.28     51.28 o 
 -24   0  -6     3597.57     3648.43    203.93 o 
 -22   0  -6     7229.74     7307.63    355.44 o 
 -18   0  -6     4169.09     4057.54    182.51 o 
 -16   0  -6     7830.50     7953.66    228.88 o 
 -14   0  -6     4393.99     4455.52    103.46 o 
 -12   0  -6     8311.77     8362.02    218.80 o 
 -10   0  -6     4262.98     4648.10    104.53 o 
  -8   0  -6    16019.54    16339.35    458.77 o 
  -6   0  -6     1310.90     1353.82     37.77 o 
  -4   0  -6     3673.50     3479.96     91.92 o 
  -2   0  -6    12808.77    13569.76    331.32 o 
   0   0  -6    15438.73    16095.89    413.40 o 
   2   0  -6     8361.14     8385.52    259.04 o 
   4   0  -6     6398.71     5995.12    178.75 o 
   6   0  -6     3828.31     3484.13    123.22 o 
   8   0  -6    15241.37    16181.04    487.68 o 
  10   0  -6     7759.00     8087.80    249.14 o 
  12   0  -6     4935.41     4849.00    160.53 o 
  14   0  -6     4109.62     4052.16    156.00 o 
  16   0  -6     1827.86     1805.27     65.72 o 
  18   0  -6     3564.65     3427.29    130.60 o 
  20   0  -6     2832.62     2856.74    155.64 o 
  22   0  -6     7360.11     7204.12    331.14 o 
  24   0  -6     2735.82     2711.58    130.84 o 
  26   0  -6        0.14        1.61     22.03 o 
  28   0  -6     2416.70     2439.98    125.80 o 
  30   0  -6      929.41      925.42     59.14 o 
  32   0  -6     1059.22     1099.54     84.36 o 
  34   0  -6     1425.20     1448.20     66.74 o 
  36   0  -6      436.25      467.33     36.21 o 
  38   0  -6      178.13      159.83     32.87 o 
  40   0  -6      243.64      277.55     38.45 o 
 -35   1  -6      464.13      507.41     94.21 o 
 -33   1  -6      766.51      784.41     65.56 o 
 -31   1  -6      393.17      392.06     46.18 o 
 -29   1  -6     1222.69     1270.47     85.41 o 
 -27   1  -6     2411.02     2373.60    108.83 o 
 -25   1  -6      358.09      398.01     36.14 o 
 -23   1  -6      830.43      860.38     32.18 o 
 -21   1  -6     1355.19     1472.70     49.54 o 
 -19   1  -6     2680.55     2736.50     77.11 o 
 -17   1  -6     4251.13     4203.39     96.59 o 
 -15   1  -6     1509.85     1565.95     37.09 o 
 -13   1  -6     6078.09     6176.11    123.72 o 
 -11   1  -6     2642.33     2518.81     52.20 o 
  -9   1  -6     2005.69     1914.77     42.36 o 
  -7   1  -6     3653.63     3570.44     57.10 o 
  -5   1  -6     6196.63     6472.68    103.30 o 
  -3   1  -6     7707.96     7851.26    134.77 o 
  -1   1  -6     2320.11     2103.63     35.67 o 
   1   1  -6     1087.34     1064.18     21.87 o 
   3   1  -6    15672.02    16536.18    310.71 o 
   5   1  -6     3388.15     3315.48     64.86 o 
   7   1  -6     5425.50     5464.05    102.96 o 
   9   1  -6     3617.52     3553.93     75.36 o 
  11   1  -6     1798.00     1699.77     33.91 o 
  13   1  -6     3689.14     3725.01     72.69 o 
  15   1  -6     2356.94     2438.28     48.50 o 
  17   1  -6     4894.85     4742.95     95.30 o 
  19   1  -6     1469.09     1379.68     48.22 o 
  21   1  -6      367.22      402.72     23.06 o 
  23   1  -6     1566.73     1539.72     58.58 o 
  25   1  -6     1463.78     1470.58     50.16 o 
  27   1  -6     1640.72     1675.53     55.31 o 
  29   1  -6     1270.41     1297.48     45.98 o 
  31   1  -6      123.74      143.07     16.80 o 
  33   1  -6      520.24      553.51     28.56 o 
  35   1  -6      156.63      183.70     21.97 o 
  37   1  -6      425.13      468.02     31.61 o 
  39   1  -6      411.46      437.06     31.29 o 
 -34   2  -6       92.91       85.05     37.28 o 
 -32   2  -6      343.45      353.89     45.88 o 
 -30   2  -6       16.82       -5.11     21.58 o 
 -28   2  -6       35.57       36.89     17.18 o 
 -26   2  -6      300.33      284.17     20.68 o 
 -24   2  -6      296.62      305.93     19.85 o 
 -22   2  -6      268.03      242.90     17.42 o 
 -20   2  -6      277.22      299.94     17.01 o 
 -18   2  -6      325.89      308.31     16.50 o 
 -16   2  -6       46.98       42.28      8.46 o 
 -14   2  -6     2251.86     2288.93     62.85 o 
 -12   2  -6     1106.99     1081.20     30.77 o 
 -10   2  -6     1212.51     1213.05     29.89 o 
  -8   2  -6     1847.38     1891.92     41.93 o 
  -6   2  -6     1578.22     1494.22     39.83 o 
  -4   2  -6      293.97      329.95      9.63 o 
  -2   2  -6     1985.11     2039.40     46.73 o 
   0   2  -6      126.70      139.00      5.64 o 
   2   2  -6     2529.01     2649.17     55.44 o 
   4   2  -6      255.45      231.31      9.74 o 
   6   2  -6      101.24       97.25      4.89 o 
   8   2  -6     1590.33     1666.83     34.97 o 
  10   2  -6      200.10      204.28     10.77 o 
  12   2  -6     2092.62     1994.06     46.93 o 
  14   2  -6      657.75      643.09     19.42 o 
  16   2  -6        1.49        2.77      5.36 o 
  18   2  -6      350.90      350.66     16.08 o 
  20   2  -6      947.84      910.14     28.41 o 
  22   2  -6      178.64      166.40     12.04 o 
  24   2  -6      202.90      222.21     19.67 o 
  26   2  -6      443.94      448.99     29.85 o 
  28   2  -6       89.69       97.70     25.05 o 
  30   2  -6        9.45        1.02     21.22 o 
  32   2  -6       90.19       91.77     26.59 o 
  34   2  -6      134.61      147.96     51.84 o 
  36   2  -6      112.84      184.79     46.97 o 
  38   2  -6      164.37      139.71     46.72 o 
 -33   3  -6      111.43      149.97     21.55 o 
 -31   3  -6      374.20      347.78     25.84 o 
 -29   3  -6       75.53       80.18     17.85 o 
 -27   3  -6      264.01      240.99     20.60 o 
 -25   3  -6      132.33      164.70     17.20 o 
 -23   3  -6       40.11       27.70     13.29 o 
 -21   3  -6      133.55      123.84     14.63 o 
 -19   3  -6      282.98      287.28     17.18 o 
 -17   3  -6      409.44      470.15     21.67 o 
 -15   3  -6      415.84      432.31     22.76 o 
 -13   3  -6      343.78      340.38     19.14 o 
 -11   3  -6      909.66      908.26     33.72 o 
  -9   3  -6      938.54      951.05     34.19 o 
  -7   3  -6      276.66      273.82     15.54 o 
  -5   3  -6     1090.98     1101.68     33.15 o 
  -3   3  -6      185.80      207.47     14.61 o 
  -1   3  -6     1517.38     1513.42     38.90 o 
   1   3  -6      337.73      311.38     28.20 o 
   3   3  -6     1404.99     1466.11     38.85 o 
   5   3  -6      210.26      224.60     12.27 o 
   7   3  -6      198.36      201.01     10.63 o 
   9   3  -6     1948.01     2005.38     55.28 o 
  11   3  -6     1363.14     1412.48     38.88 o 
  13   3  -6      163.67      142.83     11.64 o 
  15   3  -6      180.42      188.55     12.36 o 
  17   3  -6      140.72      147.18     13.17 o 
  19   3  -6      219.72      200.90     14.88 o 
  21   3  -6      107.67       88.32     12.52 o 
  23   3  -6      360.28      376.06     20.69 o 
  25   3  -6      347.28      340.38     22.39 o 
  27   3  -6      167.90      133.99     39.68 o 
  29   3  -6      108.20      120.69     41.70 o 
  31   3  -6      115.73      218.95     50.58 o 
 -30   4  -6      418.74      429.56     27.95 o 
 -28   4  -6      359.86      361.56     28.57 o 
 -26   4  -6     1300.36     1280.95     48.63 o 
 -24   4  -6      105.95      102.90     16.84 o 
 -22   4  -6     1081.27     1041.54     48.07 o 
 -20   4  -6     1145.32     1108.99     43.13 o 
 -18   4  -6      715.36      701.91     32.72 o 
 -16   4  -6      873.68      870.18     45.59 o 
 -14   4  -6     1031.14     1020.43     38.19 o 
 -12   4  -6      983.33     1016.96     37.87 o 
 -10   4  -6     2463.78     2408.02     77.27 o 
  -8   4  -6     2308.24     2362.71     75.49 o 
  -6   4  -6     2622.33     2604.15     68.17 o 
  -4   4  -6      697.20      667.89     28.68 o 
  -2   4  -6     1958.68     1960.75     68.44 o 
   0   4  -6      429.01      429.51     20.72 o 
   2   4  -6      949.89      975.16     38.28 o 
   4   4  -6     4887.15     4945.86    134.98 o 
   6   4  -6     2515.65     2534.12     71.52 o 
   8   4  -6     3791.94     3802.80    105.31 o 
  10   4  -6      147.52      155.39     12.78 o 
  12   4  -6     1298.56     1293.08     41.36 o 
  14   4  -6     1040.19     1086.57     36.87 o 
  16   4  -6      798.53      778.60     29.32 o 
  18   4  -6      694.94      688.44     28.81 o 
  20   4  -6     2273.32     2253.85     66.74 o 
  22   4  -6      754.92      770.20     34.66 o 
  24   4  -6      389.34      360.40     23.70 o 
  26   4  -6      869.42      872.71     38.80 o 
  28   4  -6      756.10      869.46     38.96 o 
 -25   5  -6      543.29      627.40     36.34 o 
 -23   5  -6      561.22      558.20     33.53 o 
 -21   5  -6     1594.64     1624.23     63.26 o 
 -19   5  -6      177.19      174.85     19.63 o 
 -17   5  -6     1320.80     1282.78     51.27 o 
 -15   5  -6     1357.53     1353.74     52.60 o 
 -13   5  -6     1747.00     1681.45     62.54 o 
 -11   5  -6      812.80      746.21     39.72 o 
  -9   5  -6     1027.80     1058.29     32.84 o 
  -7   5  -6     1645.71     1691.08     65.75 o 
  -5   5  -6     1247.62     1210.03     51.35 o 
  -3   5  -6     1705.38     1731.76     56.76 o 
  -1   5  -6     2181.96     2255.08     72.06 o 
   1   5  -6     1873.64     1831.00     59.53 o 
   3   5  -6     2428.21     2449.42     77.12 o 
   5   5  -6      411.68      415.41     22.23 o 
   7   5  -6      563.05      583.44     24.44 o 
   9   5  -6     3872.37     3983.36    111.26 o 
  11   5  -6      548.40      534.68     24.25 o 
  13   5  -6     1735.29     1705.86     53.36 o 
  15   5  -6     1087.83     1091.00     38.24 o 
  17   5  -6     1535.73     1526.88     53.27 o 
  19   5  -6      353.98      345.08     23.34 o 
  21   5  -6      557.69      540.67     38.67 o 
  23   5  -6      882.22      944.91     40.60 o 
  25   5  -6     1090.25     1128.61     51.15 o 
  27   5  -6       99.13      104.96     22.30 o 
  29   5  -6      350.93      298.86     29.23 o 
 -20   6  -6      113.71      113.71     20.41 o 
 -18   6  -6      559.28      561.49     32.37 o 
 -16   6  -6      823.15      799.52     30.84 o 
 -14   6  -6       95.23       95.94     13.79 o 
 -12   6  -6      703.46      738.02     36.78 o 
 -10   6  -6      479.13      464.58     27.38 o 
  -8   6  -6      412.16      380.72     24.20 o 
  -6   6  -6      340.35      335.84     22.23 o 
  -4   6  -6      810.45      868.19     45.54 o 
  -2   6  -6     1713.91     1723.83     57.56 o 
   0   6  -6      459.10      455.45     24.48 o 
   2   6  -6      362.69      361.98     21.50 o 
   4   6  -6      721.66      738.21     31.87 o 
   6   6  -6      152.44      149.18     16.31 o 
   8   6  -6      441.51      412.80     23.96 o 
  10   6  -6      804.56      769.15     32.83 o 
  12   6  -6      757.19      745.80     36.66 o 
  14   6  -6      959.96      901.68     37.76 o 
  16   6  -6      122.05      164.27     18.93 o 
  18   6  -6      736.22      756.49     35.18 o 
  20   6  -6      330.42      368.33     28.45 o 
  22   6  -6      240.98      203.72     48.57 o 
  24   6  -6       94.04       89.98     21.27 o 
  -9   7  -6      190.94      181.65     18.39 o 
  -7   7  -6      410.44      406.78     25.24 o 
  -5   7  -6      125.59      122.53     18.48 o 
  -3   7  -6       14.20       14.72     18.37 o 
  -1   7  -6      124.69      114.97     16.02 o 
   1   7  -6        0.56        5.79     15.59 o 
   3   7  -6      184.14      194.22     18.79 o 
   5   7  -6       55.67       69.94     16.20 o 
   7   7  -6      167.89      149.76     18.86 o 
   9   7  -6       22.69       13.76     18.33 o 
  11   7  -6       29.29        6.96     16.94 o 
  13   7  -6       69.36       71.01     18.69 o 
 -35   1  -5      101.32       88.46     49.66 o 
 -33   1  -5      208.64      195.45     41.12 o 
 -31   1  -5      886.15      887.86     66.04 o 
 -29   1  -5      663.27      666.20     56.30 o 
 -27   1  -5      251.80      264.52     35.66 o 
 -25   1  -5     1607.70     1564.03     43.29 o 
 -23   1  -5     1087.21     1065.30     30.59 o 
 -21   1  -5      187.09      203.07     12.63 o 
 -19   1  -5     2199.62     2254.17     59.20 o 
 -17   1  -5     4172.03     4168.60     85.54 o 
 -15   1  -5      102.65      101.43      6.78 o 
 -13   1  -5     1098.65     1093.88     23.17 o 
 -11   1  -5     3970.69     3903.72     86.16 o 
  -9   1  -5     2915.39     2966.21     56.16 o 
  -7   1  -5     7540.62     7713.38    153.55 o 
  -5   1  -5     1439.32     1460.76     28.22 o 
  -3   1  -5     9388.80     9930.13    190.78 o 
  -1   1  -5      147.69      131.95      5.52 o 
   1   1  -5     5140.25     5413.35    135.21 o 
   3   1  -5      548.78      482.85     13.59 o 
   5   1  -5     8407.11     8870.75    211.71 o 
   7   1  -5     6133.52     6385.35    143.77 o 
   9   1  -5     1787.75     1718.49     53.21 o 
  11   1  -5     2965.61     2835.38     61.50 o 
  13   1  -5     5258.74     5390.35     96.94 o 
  15   1  -5     2109.11     2115.19     39.59 o 
  17   1  -5      728.57      736.31     17.91 o 
  19   1  -5     2679.21     2767.01     72.68 o 
  21   1  -5     1804.41     1777.71     62.38 o 
  23   1  -5      699.94      712.95     27.81 o 
  25   1  -5      147.31      169.08     14.64 o 
  27   1  -5     1606.22     1625.79     53.04 o 
  29   1  -5      440.94      434.80     23.21 o 
  31   1  -5        1.35       -0.25     12.62 o 
  33   1  -5      804.85      865.31     39.92 o 
  35   1  -5      331.70      322.43     25.88 o 
  37   1  -5      391.22      392.92     25.78 o 
  39   1  -5       96.31       72.55     20.87 o 
 -36   2  -5      703.26      743.53     67.19 o 
 -34   2  -5      557.56      636.34     58.55 o 
 -32   2  -5      371.38      414.49    103.49 o 
 -30   2  -5      814.51      813.44     34.41 o 
 -28   2  -5     1813.99     1883.30     60.89 o 
 -26   2  -5     1050.07     1015.60     37.60 o 
 -24   2  -5     2977.42     3034.31     86.55 o 
 -22   2  -5     2784.47     2774.56     78.39 o 
 -20   2  -5     2296.46     2237.13     69.97 o 
 -18   2  -5     2345.60     2417.18     68.46 o 
 -16   2  -5     1389.35     1420.87     43.43 o 
 -14   2  -5     4908.84     4909.24    121.65 o 
 -12   2  -5     8717.39     8882.30    197.49 o 
 -10   2  -5     1980.39     1925.25     42.36 o 
  -8   2  -5     5978.31     6042.25    141.36 o 
  -6   2  -5     7053.30     6834.16    157.91 o 
  -4   2  -5     5505.96     5485.84    109.41 o 
  -2   2  -5     4935.42     4888.11     96.03 o 
   0   2  -5     7925.73     8344.72    167.71 o 
   2   2  -5    14337.18    14904.48    290.13 o 
   4   2  -5      789.63      703.74     16.18 o 
   6   2  -5     4215.90     3926.53     76.13 o 
   8   2  -5     9658.63     9926.86    182.72 o 
  10   2  -5     4443.95     4643.63     90.17 o 
  12   2  -5     3511.67     3544.28     70.94 o 
  14   2  -5     3427.37     3353.85     70.70 o 
  16   2  -5     5017.90     4906.88     94.45 o 
  18   2  -5     6375.27     6310.26    143.99 o 
  20   2  -5      742.38      759.23     23.39 o 
  22   2  -5     2553.32     2501.01     60.82 o 
  24   2  -5      952.68      954.97     40.16 o 
  26   2  -5     1088.59     1070.70     41.83 o 
  28   2  -5     1033.13     1065.60     50.50 o 
  30   2  -5     1291.17     1339.36     60.45 o 
  32   2  -5     2046.86     2093.34    110.76 o 
  34   2  -5      301.00      297.56     36.32 o 
  36   2  -5      267.66      296.73     39.73 o 
  38   2  -5      783.36      806.19     85.17 o 
 -33   3  -5     1436.65     1364.93     53.45 o 
 -31   3  -5      642.26      700.92     34.97 o 
 -29   3  -5     1182.66     1105.86     42.11 o 
 -27   3  -5      961.90      973.08     35.53 o 
 -25   3  -5      939.92      935.77     35.91 o 
 -23   3  -5     2015.56     1994.93     63.60 o 
 -21   3  -5     1481.54     1468.51     48.14 o 
 -19   3  -5     2647.63     2694.52     78.68 o 
 -17   3  -5     3121.95     3038.89     92.36 o 
 -15   3  -5     2435.68     2389.15     76.19 o 
 -13   3  -5     2520.32     2481.35     70.78 o 
 -11   3  -5     1400.34     1421.94     44.72 o 
  -9   3  -5     4738.43     4646.59    130.70 o 
  -7   3  -5     4026.18     3934.18    107.16 o 
  -5   3  -5     3944.73     3994.40     98.19 o 
  -3   3  -5     8647.16     8860.30    176.61 o 
  -1   3  -5     3788.78     3851.60     95.22 o 
   1   3  -5     2518.49     2590.81     56.80 o 
   3   3  -5     4729.38     4726.18     98.94 o 
   5   3  -5     2503.29     2607.57     60.98 o 
   7   3  -5     5574.48     5649.82    115.16 o 
   9   3  -5     1569.88     1525.99     37.96 o 
  11   3  -5     5152.17     5064.53    112.13 o 
  13   3  -5     9280.80     9114.34    213.45 o 
  15   3  -5      451.84      465.98     19.99 o 
  17   3  -5     2278.36     2214.49     64.90 o 
  19   3  -5     1237.03     1222.49     40.31 o 
  21   3  -5     1358.94     1350.53     43.91 o 
  23   3  -5     1943.11     1948.87     60.16 o 
  25   3  -5     1479.57     1534.54     51.81 o 
  27   3  -5     1959.99     2035.38     86.35 o 
  29   3  -5      105.34      103.91     37.28 o 
  31   3  -5     1098.23     1139.12    103.14 o 
  33   3  -5      643.85      685.39     75.00 o 
 -30   4  -5      174.44      177.76     21.31 o 
 -28   4  -5      519.34      504.33     29.03 o 
 -26   4  -5      370.88      361.24     26.61 o 
 -24   4  -5      493.75      538.62     31.92 o 
 -22   4  -5      564.82      618.20     33.55 o 
 -20   4  -5      477.33      457.13     26.93 o 
 -18   4  -5      470.19      472.91     24.42 o 
 -16   4  -5      667.97      649.12     28.47 o 
 -14   4  -5      891.84      862.74     33.40 o 
 -12   4  -5     1277.99     1299.26     44.76 o 
 -10   4  -5      361.33      407.12     20.04 o 
  -8   4  -5     2390.90     2308.21     72.67 o 
  -6   4  -5      120.30      110.61     10.96 o 
  -4   4  -5     1569.08     1505.85     43.08 o 
  -2   4  -5     1180.61     1150.85     42.20 o 
   0   4  -5     1118.88     1169.89     43.14 o 
   2   4  -5     2190.20     2272.57     63.96 o 
   4   4  -5      441.09      486.94     27.33 o 
   6   4  -5     1527.81     1601.63     46.28 o 
   8   4  -5     2858.14     2874.65     80.43 o 
  10   4  -5      263.19      278.27     16.23 o 
  12   4  -5      660.45      695.90     26.24 o 
  14   4  -5      490.10      509.81     21.95 o 
  16   4  -5      574.15      533.30     23.31 o 
  18   4  -5     1454.31     1410.37     44.70 o 
  20   4  -5      213.26      203.90     17.65 o 
  22   4  -5     1138.80     1207.80     44.74 o 
  24   4  -5      151.03      143.54     17.28 o 
  26   4  -5      339.71      325.97     23.94 o 
  28   4  -5      471.98      526.67     29.87 o 
  30   4  -5      320.51      337.93     41.60 o 
 -27   5  -5       70.94       63.44     19.56 o 
 -25   5  -5      144.44      145.35     21.05 o 
 -23   5  -5       22.84       15.40     16.56 o 
 -21   5  -5      344.28      343.34     24.51 o 
 -19   5  -5      134.16      146.32     17.91 o 
 -17   5  -5       68.56       78.01     14.97 o 
 -15   5  -5       82.62       78.87     20.25 o 
 -13   5  -5      151.06      171.31     18.14 o 
 -11   5  -5       33.99       45.05     12.05 o 
  -9   5  -5       28.22       32.42     12.28 o 
  -7   5  -5        9.42       13.51      8.09 o 
  -5   5  -5      106.23      100.87     12.25 o 
  -3   5  -5       99.37       92.81     12.08 o 
  -1   5  -5      716.36      712.89     27.81 o 
   1   5  -5       63.51       73.10     11.07 o 
   3   5  -5     1261.80     1291.50     44.30 o 
   5   5  -5      110.84      108.57     11.73 o 
   7   5  -5      443.22      433.88     20.11 o 
   9   5  -5      443.24      452.76     20.93 o 
  11   5  -5       30.56       34.29     10.86 o 
  13   5  -5      119.53      122.44     13.57 o 
  15   5  -5        2.92       -6.36     12.07 o 
  17   5  -5      340.33      342.52     21.80 o 
  19   5  -5      217.92      236.13     20.02 o 
  21   5  -5       56.19       43.11     15.42 o 
  23   5  -5      266.03      257.27     21.79 o 
  25   5  -5       84.89       78.89     18.14 o 
  27   5  -5       24.22      -10.70     27.84 o 
  29   5  -5        5.14       19.55     20.30 o 
 -20   6  -5      440.81      426.98     28.02 o 
 -18   6  -5       99.60       92.11     25.89 o 
 -16   6  -5      848.60      839.37     38.00 o 
 -14   6  -5       33.93       33.06     14.54 o 
 -12   6  -5      850.00      822.40     29.29 o 
 -10   6  -5      357.36      363.71     18.36 o 
  -8   6  -5      342.03      351.53     22.58 o 
  -6   6  -5      298.72      291.08     19.43 o 
  -4   6  -5      970.41      993.47     36.40 o 
  -2   6  -5      561.16      524.82     26.57 o 
   0   6  -5      370.34      396.97     21.86 o 
   2   6  -5      252.47      250.02     17.24 o 
   4   6  -5     1012.45     1007.36     37.69 o 
   6   6  -5      529.74      544.86     26.31 o 
   8   6  -5      324.08      322.93     20.11 o 
  10   6  -5      115.32      116.15     16.73 o 
  12   6  -5      198.18      196.53     17.90 o 
  14   6  -5     1241.81     1327.03     48.46 o 
  16   6  -5       69.14       74.16     16.07 o 
  18   6  -5      334.32      380.23     26.75 o 
  20   6  -5      389.51      413.80     29.01 o 
  22   6  -5       78.69       80.95     23.92 o 
  24   6  -5      100.71      121.69     22.82 o 
 -11   7  -5      857.40      870.87     40.03 o 
  -9   7  -5      319.83      305.70     25.51 o 
  -7   7  -5     1111.93     1124.62     43.42 o 
  -5   7  -5      287.36      303.81     19.93 o 
  -3   7  -5      292.82      299.36     19.81 o 
  -1   7  -5      299.24      300.44     20.26 o 
   1   7  -5     1157.29     1193.20     65.23 o 
   3   7  -5      401.55      404.90     49.47 o 
   5   7  -5      598.35      579.09     35.50 o 
   7   7  -5      630.50      644.09     32.11 o 
   9   7  -5      874.80      906.67     40.23 o 
  11   7  -5      180.80      198.40     20.56 o 
  13   7  -5      248.80      272.42     23.13 o 
  15   7  -5      460.90      482.32     31.22 o 
 -30   0  -4      809.84      833.18    110.99 o 
 -28   0  -4     1363.01     1359.83     87.79 o 
 -26   0  -4     3046.14     3102.73    153.20 o 
 -24   0  -4     3353.66     3516.40    167.03 o 
 -22   0  -4     1835.40     1804.87    113.57 o 
 -20   0  -4     5586.13     5422.29    282.21 o 
 -18   0  -4     4400.82     4494.71    117.20 o 
 -16   0  -4     3588.35     3482.94     83.60 o 
 -14   0  -4     9809.31    10448.68    240.96 o 
 -12   0  -4     9923.80    10172.62    272.79 o 
 -10   0  -4     3913.75     3931.84    181.40 o 
  -8   0  -4     8909.20     8931.60    349.51 o 
  -6   0  -4    10211.67    10033.38    380.30 o 
  -4   0  -4    16586.14    17368.28    454.90 o 
  -2   0  -4    29261.11    29592.07    888.10 o 
   0   0  -4     3682.16     3604.68    122.45 o 
   2   0  -4    16726.17    16898.24    581.06 o 
   4   0  -4    10324.52    10435.72    375.65 o 
   6   0  -4    27772.57    28628.88   1024.96 o 
   8   0  -4     5156.33     4919.24    171.97 o 
  10   0  -4    10624.29    10898.64    376.51 o 
  12   0  -4    17874.07    18548.94    658.34 o 
  16   0  -4    12941.83    12793.51    437.07 o 
  18   0  -4     5028.59     5045.22    176.23 o 
  20   0  -4     4994.89     4927.82    224.55 o 
  24   0  -4     4452.67     4412.15    237.94 o 
  26   0  -4     5342.98     5361.15    254.34 o 
  28   0  -4     3615.78     3760.12    188.49 o 
  30   0  -4       81.65       93.50     18.97 o 
  32   0  -4     2043.30     2049.85     85.99 o 
  34   0  -4      395.50      414.21     32.28 o 
  36   0  -4      401.65      503.10     43.13 o 
  38   0  -4      640.96      640.30     68.79 o 
  40   0  -4      804.44      816.71     60.04 o 
 -35   1  -4      689.57      696.27     77.85 o 
 -33   1  -4      572.25      656.29     57.74 o 
 -31   1  -4      657.92      684.36     58.26 o 
 -29   1  -4      973.55      993.81     67.86 o 
 -27   1  -4     1960.20     1948.61    115.53 o 
 -25   1  -4      771.12      754.92     29.52 o 
 -23   1  -4     2247.21     2270.59     65.32 o 
 -21   1  -4     1972.54     1956.88     54.04 o 
 -19   1  -4     4239.21     4433.49    116.16 o 
 -17   1  -4     1593.82     1610.46     44.95 o 
 -15   1  -4     4247.25     4170.65     88.43 o 
 -13   1  -4     5154.00     5169.64    102.70 o 
 -11   1  -4     2698.61     2620.06     50.58 o 
  -9   1  -4     7835.44     8213.14    165.22 o 
  -7   1  -4     7143.72     7444.44    150.05 o 
  -5   1  -4     2778.06     2633.60     68.20 o 
  -3   1  -4     4849.53     4935.88    142.18 o 
  -1   1  -4     8232.18     8985.05    257.56 o 
   1   1  -4    11817.53    12602.46    303.54 o 
   3   1  -4     8667.29     8808.58    223.18 o 
   5   1  -4     4362.17     4315.08    109.77 o 
   7   1  -4    11480.30    12104.50    295.25 o 
   9   1  -4     2037.97     2023.66     59.83 o 
  11   1  -4    10532.64    10573.56    214.78 o 
  13   1  -4     2735.36     2695.62     51.33 o 
  15   1  -4     3108.84     3210.26     66.07 o 
  17   1  -4     1623.55     1652.77     36.90 o 
  19   1  -4     1182.85     1165.29     26.34 o 
  21   1  -4     5929.84     6024.91    173.92 o 
  23   1  -4     4794.58     4933.74    142.09 o 
  25   1  -4      264.80      286.48     16.90 o 
  27   1  -4      748.47      783.82     30.79 o 
  29   1  -4      752.10      748.37     32.62 o 
  31   1  -4     1296.46     1276.58     51.31 o 
  33   1  -4      566.00      595.68     33.14 o 
  35   1  -4      422.67      426.13     25.98 o 
  37   1  -4      989.43     1049.28     42.56 o 
  39   1  -4       50.83       43.82     19.88 o 
 -36   2  -4        4.55       -8.69     41.44 o 
 -34   2  -4      113.75      150.25     37.25 o 
 -32   2  -4      256.78      299.01     22.85 o 
 -30   2  -4      229.46      248.87     20.62 o 
 -28   2  -4      317.54      336.69     20.77 o 
 -26   2  -4      174.26      175.66     16.60 o 
 -24   2  -4      211.92      189.97     15.31 o 
 -22   2  -4      542.33      539.77     23.08 o 
 -20   2  -4       17.69       16.01      9.17 o 
 -18   2  -4     1195.77     1134.59     37.36 o 
 -16   2  -4      703.49      646.79     22.36 o 
 -14   2  -4      885.95      918.37     22.30 o 
 -12   2  -4      212.80      219.03     10.37 o 
 -10   2  -4     2046.44     1974.67     50.52 o 
  -8   2  -4      501.48      459.88     14.45 o 
  -6   2  -4      781.08      797.20     30.61 o 
  -4   2  -4     1390.89     1556.76     39.82 o 
  -2   2  -4      989.82     1038.13     28.36 o 
   0   2  -4      307.07      315.00      8.06 o 
   2   2  -4     1494.18     1545.07     34.37 o 
   4   2  -4      720.02      747.19     17.69 o 
   6   2  -4     2532.09     2608.29     52.00 o 
   8   2  -4      613.22      629.02     14.67 o 
  10   2  -4      172.73      171.48      7.69 o 
  12   2  -4      528.95      534.70     17.04 o 
  14   2  -4      919.96      959.44     23.29 o 
  16   2  -4     2882.74     2937.10     58.95 o 
  18   2  -4     2720.33     2719.63     61.10 o 
  20   2  -4      526.10      534.79     18.01 o 
  22   2  -4      272.21      265.83     12.91 o 
  24   2  -4      329.63      352.34     15.40 o 
  26   2  -4      484.18      514.15     26.81 o 
  28   2  -4      224.39      223.71     30.57 o 
  30   2  -4      359.49      396.31     29.70 o 
  32   2  -4      167.80      159.73     22.79 o 
  34   2  -4       27.15        9.99     18.66 o 
  36   2  -4      290.03      311.37     31.07 o 
  38   2  -4       54.04       44.03     29.21 o 
 -35   3  -4       64.67       41.38     19.53 o 
 -33   3  -4      210.35      216.91     22.85 o 
 -31   3  -4      477.74      473.00     29.34 o 
 -29   3  -4       21.69       22.00     15.45 o 
 -27   3  -4       83.65       62.75     15.54 o 
 -25   3  -4       57.05       60.15     11.67 o 
 -23   3  -4      214.26      234.74     16.21 o 
 -21   3  -4      208.37      200.52     14.02 o 
 -19   3  -4      663.18      700.91     26.23 o 
 -17   3  -4      157.83      151.49     13.05 o 
 -15   3  -4      934.77      890.71     32.22 o 
 -13   3  -4      240.30      255.82     13.64 o 
 -11   3  -4      265.62      298.50     14.34 o 
  -9   3  -4     1160.51     1125.38     34.92 o 
  -7   3  -4     1525.61     1486.36     38.74 o 
  -5   3  -4      283.55      264.46     10.44 o 
  -3   3  -4       19.38       21.17      4.38 o 
  -1   3  -4     1392.12     1359.21     28.64 o 
   1   3  -4       26.91       32.54      5.27 o 
   3   3  -4     1618.27     1673.39     38.13 o 
   5   3  -4     1084.99     1117.42     26.62 o 
   7   3  -4     1767.55     1734.06     38.15 o 
   9   3  -4      363.29      361.45     12.22 o 
  11   3  -4      297.24      285.27     10.82 o 
  13   3  -4      358.70      344.29     12.87 o 
  15   3  -4     1529.47     1547.71     42.64 o 
  17   3  -4      358.40      343.95     17.62 o 
  19   3  -4      440.37      450.88     20.40 o 
  21   3  -4      188.49      192.49     14.86 o 
  23   3  -4      486.31      496.81     27.81 o 
  25   3  -4      159.77      171.83     17.98 o 
  27   3  -4      406.90      437.28     27.79 o 
  29   3  -4      283.48      376.86     54.99 o 
  31   3  -4      100.15       95.75     37.17 o 
  33   3  -4       84.83       65.36     39.95 o 
 -32   4  -4      587.80      547.22     31.47 o 
 -30   4  -4      436.28      430.83     27.39 o 
 -28   4  -4     1101.25     1093.23     42.73 o 
 -26   4  -4      918.68      867.43     41.59 o 
 -24   4  -4      668.49      606.86     33.00 o 
 -22   4  -4      498.99      487.29     39.01 o 
 -20   4  -4      733.09      714.67     33.35 o 
 -18   4  -4     2186.54     2134.49     75.26 o 
 -16   4  -4     1938.28     1835.14     60.29 o 
 -14   4  -4     3082.45     2963.65     91.58 o 
 -12   4  -4      962.38      912.56     33.27 o 
 -10   4  -4     3866.50     3871.88    117.45 o 
  -8   4  -4      409.94      407.77     18.65 o 
  -6   4  -4      902.11      925.67     34.47 o 
  -4   4  -4     2940.46     2931.45     97.20 o 
  -2   4  -4     4364.26     4371.51    115.74 o 
   0   4  -4     1758.14     1843.15     56.51 o 
   2   4  -4     2863.72     2984.53     81.07 o 
   4   4  -4     4112.46     4338.72    117.80 o 
   6   4  -4     2471.85     2600.95     72.39 o 
   8   4  -4     1794.80     1798.53     56.71 o 
  10   4  -4     2130.87     2195.36     58.19 o 
  12   4  -4     1917.21     1863.22     53.30 o 
  14   4  -4     1559.88     1529.12     47.03 o 
  16   4  -4     1402.46     1317.19     41.40 o 
  18   4  -4     2213.43     2304.90     73.25 o 
  20   4  -4      808.66      773.91     32.75 o 
  22   4  -4     1443.23     1416.21     50.62 o 
  24   4  -4      491.97      520.19     27.20 o 
  26   4  -4      414.59      413.89     25.67 o 
  28   4  -4      693.45      712.48     35.08 o 
  30   4  -4      726.20      675.36     46.30 o 
 -27   5  -4      607.59      609.44     43.46 o 
 -25   5  -4      502.70      487.78     30.29 o 
 -23   5  -4     1166.45     1088.52     46.14 o 
 -21   5  -4     1908.26     1815.54     67.61 o 
 -19   5  -4     1547.24     1563.69     58.87 o 
 -17   5  -4      586.76      583.98     29.27 o 
 -15   5  -4     1591.90     1560.87     57.09 o 
 -13   5  -4     1177.13     1167.49     44.44 o 
 -11   5  -4     1524.59     1537.43     55.39 o 
  -9   5  -4     1957.55     1926.87     66.97 o 
  -7   5  -4     3063.22     3014.16     92.68 o 
  -5   5  -4     1876.43     1886.25     52.67 o 
  -3   5  -4     1762.95     1737.44     60.33 o 
  -1   5  -4     1326.69     1324.41     47.67 o 
   1   5  -4     4094.61     4122.11    122.26 o 
   3   5  -4     2192.94     2122.23     66.12 o 
   5   5  -4     1916.02     1934.60     55.41 o 
   7   5  -4     1952.46     2014.50     58.49 o 
   9   5  -4     1899.75     1961.17     58.08 o 
  11   5  -4     2433.35     2431.54     69.30 o 
  13   5  -4     1145.78     1165.38     38.74 o 
  15   5  -4     1313.10     1296.56     46.07 o 
  17   5  -4     1710.55     1757.03     59.29 o 
  19   5  -4      656.46      672.54     47.26 o 
  21   5  -4      798.34      841.39     36.64 o 
  23   5  -4     1140.21     1111.29     56.91 o 
  25   5  -4      965.15     1030.63     43.41 o 
  27   5  -4      341.81      348.97     28.75 o 
  29   5  -4      376.93      410.43     40.68 o 
  31   5  -4      687.91      748.74     42.64 o 
 -22   6  -4      253.50      234.46     39.71 o 
 -20   6  -4      646.80      618.45     32.21 o 
 -18   6  -4      338.13      320.58     22.62 o 
 -16   6  -4      287.13      261.62     20.09 o 
 -14   6  -4      661.78      734.27     33.51 o 
 -12   6  -4      903.37      905.59     43.23 o 
 -10   6  -4      463.98      465.94     24.85 o 
  -8   6  -4      474.67      486.03     19.77 o 
  -6   6  -4      739.53      702.10     39.23 o 
  -4   6  -4     1946.21     1929.01     67.11 o 
  -2   6  -4     1580.77     1561.09     52.21 o 
   0   6  -4      469.47      476.19     22.64 o 
   2   6  -4      399.32      398.91     20.90 o 
   4   6  -4      213.73      218.64     15.86 o 
   6   6  -4     1329.53     1349.45     46.01 o 
   8   6  -4      583.71      564.99     33.14 o 
  10   6  -4     1030.25     1017.54     38.37 o 
  12   6  -4     1450.98     1461.87     50.86 o 
  14   6  -4      299.10      298.26     20.57 o 
  16   6  -4      484.93      479.36     26.67 o 
  18   6  -4      166.63      171.47     18.68 o 
  20   6  -4      870.95      883.79     54.37 o 
  22   6  -4      203.59      187.74     23.00 o 
  24   6  -4      145.54      161.05     23.15 o 
 -13   7  -4        0.18       17.96     18.50 o 
 -11   7  -4      113.50      105.74     20.96 o 
  -9   7  -4     1220.57     1118.02     61.75 o 
  -7   7  -4      181.00      173.96     23.75 o 
  -5   7  -4       72.14       61.95     19.58 o 
  -3   7  -4       19.19       14.65     18.54 o 
  -1   7  -4       91.80       67.40     21.07 o 
   1   7  -4      122.89      124.08     12.89 o 
   3   7  -4       91.33       90.58     23.84 o 
   5   7  -4       10.83        2.20     12.59 o 
   7   7  -4      294.50      248.69     19.15 o 
   9   7  -4       15.32        7.48     14.10 o 
  11   7  -4       60.57       69.35     19.33 o 
  13   7  -4       72.41       83.57     26.43 o 
  15   7  -4      398.29      433.23     28.20 o 
 -35   1  -3      170.67      173.05     43.60 o 
 -33   1  -3      463.18      414.35     58.51 o 
 -31   1  -3      364.29      394.25     42.40 o 
 -29   1  -3     1035.33     1017.31     70.50 o 
 -27   1  -3      787.42      786.34     31.38 o 
 -25   1  -3      941.30      963.66     35.86 o 
 -23   1  -3      486.10      476.29     22.90 o 
 -21   1  -3     3383.66     3414.59     85.73 o 
 -19   1  -3     1198.23     1187.37     33.75 o 
 -17   1  -3     2231.84     2267.03     56.04 o 
 -15   1  -3     2082.54     2091.95     49.53 o 
 -13   1  -3     2068.32     2135.85     52.15 o 
 -11   1  -3     1884.26     1739.12     34.69 o 
  -9   1  -3     5296.33     5693.07    121.52 o 
  -7   1  -3     3606.52     3603.12     74.55 o 
  -5   1  -3     3369.10     3403.13    102.58 o 
  -3   1  -3     4198.29     4306.30    135.67 o 
  -1   1  -3    10452.29    11203.83    358.08 o 
   1   1  -3     5812.43     6169.47    136.90 o 
   3   1  -3    16553.94    16500.32    463.72 o 
   5   1  -3      655.35      643.17     18.81 o 
   7   1  -3     3192.73     3198.74     86.99 o 
   9   1  -3     3201.18     3221.11     74.74 o 
  11   1  -3     2544.92     2562.72     52.71 o 
  13   1  -3     2815.32     2886.28     53.66 o 
  15   1  -3     2510.54     2549.39     48.37 o 
  17   1  -3     5393.41     5395.31    104.90 o 
  19   1  -3      660.71      619.92     16.83 o 
  21   1  -3     1920.09     1924.45     60.12 o 
  23   1  -3      162.97      169.88     12.86 o 
  25   1  -3     3373.57     3295.50     94.24 o 
  27   1  -3       64.00       70.53     12.28 o 
  29   1  -3     1473.88     1490.24     50.09 o 
  31   1  -3     1134.42     1136.79     47.24 o 
  33   1  -3     1104.80     1135.37     42.18 o 
  35   1  -3       35.41       39.89     15.82 o 
  37   1  -3      413.75      384.41     28.63 o 
  39   1  -3       88.25      122.68     25.82 o 
 -38   2  -3      745.06      791.33     87.66 o 
 -36   2  -3      494.37      518.85     69.07 o 
 -34   2  -3      952.02      964.35     88.00 o 
 -32   2  -3      678.46      693.42     32.43 o 
 -30   2  -3     1568.48     1552.36     57.30 o 
 -28   2  -3     1106.93     1125.14     39.62 o 
 -26   2  -3     2326.36     2294.30     64.53 o 
 -24   2  -3     2161.95     2148.71     66.66 o 
 -22   2  -3     4505.24     4500.84    129.88 o 
 -20   2  -3     1474.94     1565.18     49.37 o 
 -18   2  -3     4289.07     4334.94    121.63 o 
 -16   2  -3     4886.38     4838.98    122.97 o 
 -14   2  -3     5324.69     5334.61    116.43 o 
 -12   2  -3     2969.70     2821.16     71.81 o 
 -10   2  -3     5747.55     5886.85    141.02 o 
  -8   2  -3     9774.89     9889.58    246.01 o 
  -6   2  -3     8467.59     8562.61    193.36 o 
  -4   2  -3    13555.25    14154.17    300.75 o 
  -2   2  -3     7694.99     7578.09    170.74 o 
   0   2  -3     7224.66     7119.51    125.55 o 
   2   2  -3     3673.59     3512.71     79.43 o 
   4   2  -3     6808.18     6425.05    123.25 o 
   6   2  -3     6307.44     6451.80    124.40 o 
   8   2  -3    12451.07    12989.19    243.03 o 
  10   2  -3     3335.35     3262.08     61.77 o 
  12   2  -3     6364.79     6311.11    120.49 o 
  14   2  -3     8547.70     8434.83    166.75 o 
  16   2  -3     5076.65     5012.99     96.91 o 
  18   2  -3     1951.84     1872.21     48.46 o 
  20   2  -3     3467.97     3319.69     76.52 o 
  22   2  -3     2278.93     2312.71     56.68 o 
  24   2  -3     1697.83     1659.47     42.37 o 
  26   2  -3     3054.49     3018.64    139.30 o 
  28   2  -3     1781.14     1790.82     89.08 o 
  30   2  -3     1152.33     1143.30     51.93 o 
  32   2  -3      623.74      624.16     39.74 o 
  34   2  -3      892.69      942.75     51.95 o 
  36   2  -3      767.11      791.45     46.41 o 
  38   2  -3      561.46      525.08     39.66 o 
 -35   3  -3      711.90      714.24     31.16 o 
 -33   3  -3      700.03      651.33     29.81 o 
 -31   3  -3      644.26      606.05     31.48 o 
 -29   3  -3      896.44      893.74     36.47 o 
 -27   3  -3     1923.77     1889.99     65.25 o 
 -25   3  -3     1758.75     1807.77     60.75 o 
 -23   3  -3     2565.16     2568.95     74.44 o 
 -21   3  -3     1583.39     1573.32     49.10 o 
 -19   3  -3     2428.30     2387.68     69.21 o 
 -17   3  -3     3020.04     2842.39     89.89 o 
 -15   3  -3      701.31      773.41     51.86 o 
 -13   3  -3     6555.19     6373.65    152.78 o 
 -11   3  -3    10029.71    10029.56    273.42 o 
  -9   3  -3     6198.93     6283.89    158.40 o 
  -7   3  -3     2592.84     2478.38     75.00 o 
  -5   3  -3     7661.97     7727.61    184.63 o 
  -3   3  -3     5008.39     5013.09    124.53 o 
  -1   3  -3     4487.28     4305.65     87.94 o 
   1   3  -3     9144.97     9726.98    199.00 o 
   3   3  -3     6206.57     6442.91    118.67 o 
   5   3  -3     3856.84     3846.69     73.07 o 
   7   3  -3     2071.19     1967.48     39.35 o 
   9   3  -3     8373.66     8326.54    164.94 o 
  11   3  -3     6679.84     6720.95    125.80 o 
  13   3  -3     5511.37     5473.11    111.84 o 
  15   3  -3     1703.68     1669.32     47.22 o 
  17   3  -3     1528.92     1545.37     42.90 o 
  19   3  -3     4169.68     4154.38    102.42 o 
  21   3  -3     3363.53     3241.10     87.76 o 
  23   3  -3     2108.28     2158.99     61.96 o 
  25   3  -3      869.94      870.34     35.79 o 
  27   3  -3     1714.08     1734.50     59.67 o 
  29   3  -3      374.56      357.82     57.38 o 
  31   3  -3      987.75      902.86     86.36 o 
  33   3  -3      789.69      712.67     81.77 o 
 -32   4  -3      457.41      466.81     29.28 o 
 -30   4  -3      323.70      313.26     23.82 o 
 -28   4  -3      439.33      421.49     26.34 o 
 -26   4  -3       84.13      107.08     16.63 o 
 -24   4  -3      747.68      755.34     73.97 o 
 -22   4  -3      665.47      656.78     32.26 o 
 -20   4  -3      289.03      297.65     20.19 o 
 -18   4  -3      611.21      634.49     33.22 o 
 -16   4  -3     2789.36     2743.71     93.22 o 
 -14   4  -3      664.82      634.51     25.33 o 
 -12   4  -3      797.90      768.27     28.74 o 
 -10   4  -3      168.99      186.05     11.48 o 
  -8   4  -3     2063.14     2002.00     59.10 o 
  -6   4  -3     2177.20     2092.98     63.60 o 
  -4   4  -3      760.95      801.56     26.73 o 
  -2   4  -3      716.42      731.34     23.56 o 
   0   4  -3     1850.62     1941.89     50.42 o 
   2   4  -3      493.35      578.99     40.42 o 
   4   4  -3     1756.31     1820.72     42.71 o 
   6   4  -3     3204.28     3371.59     76.50 o 
   8   4  -3     2422.31     2410.32     61.50 o 
  10   4  -3      670.62      701.59     24.48 o 
  12   4  -3      157.97      167.43     11.37 o 
  14   4  -3     1354.77     1337.62     41.11 o 
  16   4  -3     2211.62     2216.97     69.80 o 
  18   4  -3      541.06      575.77     26.18 o 
  20   4  -3      382.08      416.46     23.11 o 
  22   4  -3      699.48      718.36     31.77 o 
  24   4  -3      675.88      694.57     31.91 o 
  26   4  -3      354.57      328.87     23.06 o 
  28   4  -3      251.01      280.54     22.79 o 
  30   4  -3      408.89      448.37     37.48 o 
 -29   5  -3        2.35       -8.80     17.98 o 
 -27   5  -3      247.10      212.87     22.49 o 
 -25   5  -3      190.83      133.29     18.74 o 
 -23   5  -3      374.17      305.35     22.55 o 
 -21   5  -3      591.33      563.93     29.38 o 
 -19   5  -3       89.08       84.30     14.04 o 
 -17   5  -3      129.34      139.85     17.72 o 
 -15   5  -3       73.21       78.61     12.23 o 
 -13   5  -3       19.57       26.45     12.22 o 
 -11   5  -3        0.61       -0.24     11.71 o 
  -9   5  -3      306.49      301.76     17.48 o 
  -7   5  -3      112.66      103.75     10.13 o 
  -5   5  -3      337.67      317.60     16.90 o 
  -3   5  -3       18.70       24.85      6.01 o 
  -1   5  -3      301.98      321.12     16.95 o 
   1   5  -3     1735.00     1783.42     55.51 o 
   3   5  -3      820.63      818.36     27.23 o 
   5   5  -3       76.62       93.95      9.83 o 
   7   5  -3      330.91      332.73     16.51 o 
   9   5  -3      112.28      119.90     12.13 o 
  11   5  -3      171.90      189.96     15.58 o 
  13   5  -3      219.44      215.99     16.07 o 
  15   5  -3      281.63      300.46     19.08 o 
  17   5  -3       61.57       67.65     15.17 o 
  19   5  -3       71.18       75.34     14.85 o 
  21   5  -3        1.98        5.79     13.44 o 
  23   5  -3       84.57       60.02     16.01 o 
  25   5  -3      485.44      514.42     29.48 o 
  27   5  -3      182.99      188.99     23.88 o 
  29   5  -3       26.76       16.19     19.92 o 
  31   5  -3      120.67      118.39     23.96 o 
 -22   6  -3      295.84      312.79     35.67 o 
 -20   6  -3      416.73      390.71     25.07 o 
 -18   6  -3      341.95      337.79     21.72 o 
 -16   6  -3      479.86      491.71     26.51 o 
 -14   6  -3      360.26      356.79     22.18 o 
 -12   6  -3      419.94      416.18     22.42 o 
 -10   6  -3      252.56      246.62     15.92 o 
  -8   6  -3      737.71      724.71     29.45 o 
  -6   6  -3      350.30      332.24     18.09 o 
  -4   6  -3     1075.36     1083.85     39.36 o 
  -2   6  -3       92.58       96.73     10.99 o 
   0   6  -3     1177.58     1182.22     40.05 o 
   2   6  -3      892.42      901.37     32.25 o 
   4   6  -3      147.17      155.84     13.30 o 
   6   6  -3      699.57      695.31     28.26 o 
   8   6  -3      790.45      826.42     32.17 o 
  10   6  -3      347.85      347.63     20.05 o 
  12   6  -3      949.15      984.03     37.54 o 
  14   6  -3      130.59      138.42     16.19 o 
  16   6  -3      448.90      488.82     26.91 o 
  18   6  -3      116.61      121.33     17.36 o 
  20   6  -3      428.46      459.13     29.63 o 
  22   6  -3      608.97      588.71     34.60 o 
  24   6  -3       73.64       90.58     20.81 o 
 -13   7  -3      662.39      608.76     28.64 o 
 -11   7  -3      249.91      240.96     24.20 o 
  -9   7  -3      732.69      753.36     44.95 o 
  -7   7  -3      250.58      256.20     25.21 o 
  -5   7  -3      578.51      586.41     38.75 o 
  -3   7  -3      769.56      754.44     39.35 o 
  -1   7  -3      522.53      518.34     32.92 o 
   1   7  -3      704.17      661.05     42.77 o 
   3   7  -3     1028.95     1026.28     39.11 o 
   5   7  -3      727.51      705.44     30.70 o 
   7   7  -3      792.29      826.02     35.41 o 
   9   7  -3      119.69      134.02     16.36 o 
  11   7  -3      528.85      577.65     54.93 o 
  13   7  -3      335.95      370.87     48.36 o 
  15   7  -3      338.74      337.41     24.80 o 
 -30   0  -2      426.68      413.76     49.23 o 
 -28   0  -2     3534.43     3715.62    259.56 o 
 -26   0  -2     2557.91     2666.97    138.19 o 
 -24   0  -2     4429.83     4461.12    218.65 o 
 -22   0  -2     2205.33     2321.97     73.03 o 
 -20   0  -2     4771.72     4700.39    129.11 o 
 -18   0  -2     4234.44     4258.16    116.55 o 
 -16   0  -2    18378.38    19399.04    494.55 o 
 -14   0  -2    11003.32    11215.22    279.85 o 
 -12   0  -2    10751.02    11061.55    387.71 o 
 -10   0  -2     6038.46     5988.36    226.15 o 
  -8   0  -2    17461.01    18482.46    658.80 o 
  -6   0  -2    11516.06    11979.40    559.95 o 
  -4   0  -2    14663.61    14820.71    721.21 o 
  -2   0  -2     6543.48     6650.55    286.02 o 
   0   0  -2    30307.63    30152.65    843.22 o 
   2   0  -2    40890.29    40317.98   1397.88 o 
   4   0  -2    43143.75    44380.10   1527.89 o 
   6   0  -2     5237.95     5309.75    192.36 o 
   8   0  -2    35301.47    33993.90   1375.89 o 
  10   0  -2     3543.59     3577.00    115.29 o 
  12   0  -2    11102.40    10907.54    377.01 o 
  14   0  -2     3898.87     3574.40    207.85 o 
  16   0  -2     6847.52     7229.73    260.32 o 
  18   0  -2     6171.62     6209.30    239.29 o 
  20   0  -2     4507.24     4606.64    170.78 o 
  22   0  -2     6462.64     6486.56    313.65 o 
  24   0  -2     8103.14     8236.58    386.26 o 
  26   0  -2     1308.74     1313.82     56.75 o 
  28   0  -2     1108.34     1138.09     52.09 o 
  30   0  -2     4163.77     4181.92    158.60 o 
  32   0  -2     1304.54     1296.58     72.51 o 
  34   0  -2     1911.08     1893.56     97.56 o 
  36   0  -2     1321.16     1310.52     74.60 o 
  38   0  -2     1003.17     1082.19     68.20 o 
  40   0  -2      391.89      386.99     42.62 o 
 -35   1  -2      285.10      314.10     50.56 o 
 -33   1  -2     1509.18     1553.32    127.78 o 
 -31   1  -2     1259.50     1358.51    104.42 o 
 -29   1  -2     1224.93     1221.32     52.83 o 
 -27   1  -2      999.82     1042.66     38.76 o 
 -25   1  -2     1085.91     1096.46     36.33 o 
 -23   1  -2     2564.52     2549.45     78.22 o 
 -21   1  -2     3807.00     3677.61     93.63 o 
 -19   1  -2     3670.98     3627.81     98.04 o 
 -17   1  -2     3273.69     3176.27     73.23 o 
 -15   1  -2     3030.36     3022.45     67.16 o 
 -13   1  -2     6787.41     6928.69    148.35 o 
 -11   1  -2     9897.38    10322.89    210.17 o 
  -9   1  -2     6516.83     6786.73    153.79 o 
  -7   1  -2     4806.96     4696.19    143.62 o 
  -3   1  -2    25954.57    26675.55    923.84 o 
  -1   1  -2    19920.86    20333.15    609.18 o 
   1   1  -2    10064.24    10334.31    260.95 o 
   3   1  -2     6608.20     6566.72    169.57 o 
   5   1  -2    13718.73    14286.39    346.90 o 
   7   1  -2     8762.49     9057.64    245.02 o 
   9   1  -2     4666.51     4552.31     96.34 o 
  11   1  -2     5121.13     5199.95    123.88 o 
  13   1  -2     9145.07     9464.81    180.43 o 
  15   1  -2     2568.36     2629.52     47.30 o 
  17   1  -2     2896.02     2750.61     53.29 o 
  19   1  -2     7142.06     7057.35    134.90 o 
  21   1  -2     1977.19     1975.09     52.76 o 
  23   1  -2     2248.19     2264.92     71.83 o 
  25   1  -2     1474.64     1471.40     51.26 o 
  27   1  -2     2229.87     2292.20     73.74 o 
  29   1  -2     2187.82     2228.96     77.96 o 
  31   1  -2      552.39      555.60     27.13 o 
  33   1  -2      175.33      181.14     18.02 o 
  35   1  -2     1319.42     1277.40     51.29 o 
  37   1  -2      593.62      597.46     33.88 o 
  39   1  -2      451.80      484.80     31.82 o 
 -38   2  -2      143.38      148.24     49.03 o 
 -36   2  -2      192.47      214.96     50.39 o 
 -34   2  -2       56.14       81.86     24.60 o 
 -32   2  -2       58.68       41.17     18.86 o 
 -30   2  -2      156.68      143.81     17.04 o 
 -28   2  -2      543.01      507.62     25.98 o 
 -26   2  -2      671.36      715.35     27.30 o 
 -24   2  -2       73.36       64.71     11.60 o 
 -22   2  -2      316.17      336.78     18.03 o 
 -20   2  -2      126.00      137.71     12.41 o 
 -18   2  -2     1417.89     1435.78     39.95 o 
 -16   2  -2      727.13      697.82     21.21 o 
 -14   2  -2      904.83      946.35     24.88 o 
 -12   2  -2      342.74      348.54     13.40 o 
 -10   2  -2     3650.69     3992.51     86.62 o 
  -8   2  -2     2836.58     3037.71     71.88 o 
  -6   2  -2    10520.08    11627.00    256.26 o 
  -4   2  -2      430.40      452.55     14.69 o 
  -2   2  -2     1439.29     1461.42     39.70 o 
   0   2  -2      951.08     1003.01     27.17 o 
   2   2  -2     3295.48     3471.67     74.09 o 
   4   2  -2     1970.25     2114.86     39.55 o 
   6   2  -2     4048.53     4208.50     79.96 o 
   8   2  -2      514.45      585.55     15.87 o 
  10   2  -2     3513.81     3764.62     74.05 o 
  12   2  -2      247.04      281.70      9.62 o 
  14   2  -2     3906.65     3871.07     76.68 o 
  16   2  -2      227.15      203.36      9.17 o 
  18   2  -2     3047.30     3061.72     76.72 o 
  20   2  -2      730.14      711.46     19.97 o 
  22   2  -2       61.54       83.09      7.91 o 
  24   2  -2      888.27      899.49     27.63 o 
  26   2  -2      267.86      263.22     27.58 o 
  28   2  -2      263.89      275.88     29.45 o 
  30   2  -2       94.83       91.02     18.66 o 
  32   2  -2      609.48      648.82     39.20 o 
  34   2  -2      141.28      158.89     24.59 o 
  36   2  -2      214.45      222.02     23.78 o 
  38   2  -2       40.81       54.91     23.58 o 
 -35   3  -2       72.42       66.70     19.03 o 
 -33   3  -2       80.62       43.49     19.95 o 
 -31   3  -2      303.16      274.39     22.29 o 
 -29   3  -2      305.22      293.13     21.65 o 
 -27   3  -2       80.33       80.90     15.10 o 
 -25   3  -2      255.50      244.79     18.61 o 
 -23   3  -2      121.43      141.05     22.46 o 
 -21   3  -2      133.12      112.05     11.55 o 
 -19   3  -2      259.74      257.98     14.58 o 
 -17   3  -2      645.95      594.60     24.13 o 
 -15   3  -2     3337.79     3412.01    104.99 o 
 -13   3  -2      721.93      729.39     23.61 o 
 -11   3  -2       55.35       71.69      6.36 o 
  -9   3  -2      356.93      362.55     12.01 o 
  -7   3  -2      703.35      693.81     20.43 o 
  -5   3  -2      648.88      640.98     17.79 o 
  -3   3  -2      560.74      535.61     18.07 o 
  -1   3  -2      397.53      383.73     10.64 o 
   1   3  -2     3682.26     3843.80     71.78 o 
   3   3  -2      207.82      216.59      7.40 o 
   5   3  -2     1368.02     1392.03     28.51 o 
   7   3  -2     1104.66     1084.89     22.67 o 
   9   3  -2      614.21      593.58     15.34 o 
  11   3  -2      486.74      495.64     13.04 o 
  13   3  -2      676.51      670.41     20.30 o 
  15   3  -2     1016.75      911.76     25.50 o 
  17   3  -2     1053.90     1025.77     27.70 o 
  19   3  -2      446.90      411.23     18.78 o 
  21   3  -2      144.91      140.41     12.38 o 
  23   3  -2      300.14      303.31     20.75 o 
  25   3  -2      525.90      511.77     23.95 o 
  27   3  -2      192.64      200.94     19.91 o 
  29   3  -2        4.14       17.98     22.10 o 
  31   3  -2      587.45      611.94     46.27 o 
  33   3  -2       31.47       17.60     35.74 o 
 -34   4  -2      570.70      575.88     75.57 o 
 -32   4  -2      505.01      487.38     24.45 o 
 -30   4  -2      493.84      488.02     30.63 o 
 -28   4  -2      574.71      581.32     30.28 o 
 -26   4  -2      472.83      435.24     24.83 o 
 -24   4  -2      699.12      650.92     32.24 o 
 -22   4  -2      608.85      577.27     39.23 o 
 -20   4  -2     4114.07     3989.64    133.67 o 
 -18   4  -2     3125.25     3030.87    102.54 o 
 -16   4  -2      462.65      436.65     21.97 o 
 -14   4  -2     1889.77     1861.17     64.23 o 
 -12   4  -2     2369.29     2251.66     75.54 o 
 -10   4  -2      791.27      847.23     29.28 o 
  -8   4  -2     3163.06     3078.54     87.06 o 
  -6   4  -2     4049.20     4105.53    119.69 o 
  -4   4  -2     3562.48     3567.23    136.10 o 
  -2   4  -2     2019.19     1962.50     63.23 o 
   0   4  -2     2380.44     2459.39     61.12 o 
   2   4  -2     4786.01     4948.46    118.51 o 
   4   4  -2     1111.96     1154.64     55.22 o 
   6   4  -2     7570.39     7697.25    171.71 o 
   8   4  -2      331.65      370.54     14.85 o 
  10   4  -2     4804.00     4808.76    114.50 o 
  12   4  -2     1228.57     1191.27     36.15 o 
  14   4  -2     2443.83     2414.46     74.62 o 
  16   4  -2     1156.35     1168.44     40.93 o 
  18   4  -2     2780.51     2809.10     86.91 o 
  20   4  -2      514.33      485.43     24.54 o 
  22   4  -2     1611.67     1613.63     55.60 o 
  24   4  -2      515.69      526.84     33.93 o 
  26   4  -2     1755.94     1772.42     59.19 o 
  28   4  -2      411.65      397.43     25.16 o 
  30   4  -2      730.46      731.02     50.47 o 
 -29   5  -2      725.39      671.50     36.57 o 
 -27   5  -2      259.45      268.51     23.14 o 
 -25   5  -2     1865.59     1720.13     65.04 o 
 -23   5  -2     1413.44     1306.80     65.93 o 
 -21   5  -2      209.93      210.65     18.30 o 
 -19   5  -2     1452.21     1422.44     89.91 o 
 -17   5  -2     1132.18     1076.20     41.67 o 
 -15   5  -2     2264.46     2179.18     74.71 o 
 -13   5  -2     1916.56     1889.21     64.96 o 
 -11   5  -2     1693.87     1657.46     57.03 o 
  -9   5  -2     2248.66     2271.17     75.95 o 
  -7   5  -2     2096.83     2043.67     68.21 o 
  -5   5  -2      997.18      988.79     34.79 o 
  -3   5  -2     4431.70     4357.66    140.83 o 
  -1   5  -2     3586.06     3621.24    117.62 o 
   1   5  -2     2892.29     2961.93     97.46 o 
   3   5  -2      286.02      306.74     15.41 o 
   5   5  -2     3499.86     3507.83     96.29 o 
   7   5  -2     2341.97     2308.27     65.02 o 
   9   5  -2     1648.26     1669.71     48.79 o 
  11   5  -2     3081.69     3103.10     94.32 o 
  13   5  -2     2025.59     2083.14     66.61 o 
  15   5  -2     1201.23     1176.08     42.05 o 
  17   5  -2     1791.23     1851.91     61.74 o 
  19   5  -2      711.47      707.87     31.40 o 
  21   5  -2     1999.52     2011.42     67.48 o 
  23   5  -2      552.18      544.76     29.30 o 
  25   5  -2      349.20      352.00     24.97 o 
  27   5  -2     1307.45     1278.41     55.85 o 
  29   5  -2      593.13      640.29     39.43 o 
  31   5  -2      779.95      744.18     42.88 o 
 -24   6  -2      573.59      560.24     31.14 o 
 -22   6  -2      362.72      358.81     23.52 o 
 -20   6  -2      512.61      473.74     26.44 o 
 -18   6  -2      400.28      386.53     23.14 o 
 -16   6  -2      474.11      488.78     25.03 o 
 -14   6  -2      763.97      788.56     33.62 o 
 -12   6  -2      634.41      642.78     27.42 o 
 -10   6  -2     1305.83     1288.04     56.18 o 
  -8   6  -2     1273.30     1136.08     55.95 o 
  -6   6  -2      641.36      591.05     33.14 o 
  -4   6  -2     1379.77     1375.76     66.16 o 
  -2   6  -2      118.79      122.93     15.70 o 
   0   6  -2      438.68      437.99     20.09 o 
   2   6  -2     1369.89     1394.27     45.23 o 
   4   6  -2     1413.59     1422.61     46.51 o 
   6   6  -2      414.21      420.03     28.76 o 
   8   6  -2      902.85      902.32     33.60 o 
  10   6  -2      669.74      668.60     28.36 o 
  12   6  -2     1614.78     1663.53     55.66 o 
  14   6  -2      127.77      134.88     15.82 o 
  16   6  -2     1201.13     1258.43     45.85 o 
  18   6  -2      238.56      246.46     20.15 o 
  20   6  -2      227.66      240.79     28.72 o 
  22   6  -2      667.13      691.36     42.02 o 
  24   6  -2      562.03      608.73     54.78 o 
 -15   7  -2      106.84      103.95     20.25 o 
 -13   7  -2       63.40       40.48     16.62 o 
 -11   7  -2      174.87      175.54     14.55 o 
  -9   7  -2      385.89      331.73     27.13 o 
  -7   7  -2       98.47       79.52     17.21 o 
  -5   7  -2      187.70      189.48     20.89 o 
  -3   7  -2      121.73       98.00     16.30 o 
  -1   7  -2       44.21       20.50     16.16 o 
   1   7  -2       41.22       13.34     15.95 o 
   3   7  -2       91.35       74.83     18.55 o 
   5   7  -2       62.28       71.00     11.91 o 
   7   7  -2      635.77      628.14     28.65 o 
   9   7  -2       89.97       91.86     14.88 o 
  11   7  -2      150.68      153.81     25.27 o 
  13   7  -2       57.93       66.10     16.18 o 
  15   7  -2       27.34       26.48     16.49 o 
  17   7  -2       88.29      101.70     19.08 o 
 -35   1  -1      436.95      474.01     64.24 o 
 -33   1  -1      438.85      459.90     58.83 o 
 -31   1  -1      183.00      205.62     41.48 o 
 -29   1  -1     1689.88     1732.00     55.85 o 
 -27   1  -1      832.03      843.27     32.14 o 
 -25   1  -1      511.86      527.55     23.04 o 
 -23   1  -1     1532.33     1515.62     46.77 o 
 -21   1  -1     2081.26     2075.38     65.34 o 
 -19   1  -1     2152.10     2170.07     53.92 o 
 -17   1  -1     1709.47     1747.67     42.84 o 
 -15   1  -1     1915.26     1851.94     40.24 o 
 -13   1  -1     3530.17     3655.86     86.09 o 
 -11   1  -1     9273.87    10302.61    198.72 o 
  -9   1  -1     7736.18     7792.19    182.17 o 
  -5   1  -1    68012.27    66750.41   2408.99 o 
  -3   1  -1     2157.44     2151.71    122.90 o 
  -1   1  -1     2193.39     2145.48     74.22 o 
   1   1  -1     1591.84     1599.93     48.82 o 
   3   1  -1     4044.51     4107.13    112.20 o 
   5   1  -1     6013.70     6341.10    184.71 o 
   7   1  -1    14349.48    15170.60    386.57 o 
   9   1  -1    12490.54    13303.07    305.46 o 
  11   1  -1     1716.62     1745.90     40.54 o 
  13   1  -1     3746.74     3614.39     70.33 o 
  15   1  -1     2051.40     2051.61     42.83 o 
  17   1  -1     4805.99     4638.40     89.79 o 
  19   1  -1      509.33      455.23     15.32 o 
  21   1  -1     1708.31     1744.80     38.73 o 
  23   1  -1      485.58      502.55     28.30 o 
  25   1  -1     2423.46     2483.98     74.76 o 
  27   1  -1     1308.61     1336.81     50.43 o 
  29   1  -1     1870.27     1900.95     58.96 o 
  31   1  -1      428.94      447.40     24.54 o 
  33   1  -1      378.65      370.74     23.67 o 
  35   1  -1      203.29      206.12     21.60 o 
  37   1  -1      218.65      218.42     23.21 o 
  39   1  -1      197.37      197.87     23.29 o 
 -38   2  -1      485.79      505.86     68.03 o 
 -36   2  -1      394.36      457.04     61.63 o 
 -34   2  -1      783.75      808.75     38.05 o 
 -32   2  -1      646.29      644.41     32.86 o 
 -30   2  -1     1633.16     1616.65     56.90 o 
 -28   2  -1     1810.64     1935.14     57.84 o 
 -26   2  -1     2448.39     2421.87     73.38 o 
 -24   2  -1     3945.85     3955.34    112.10 o 
 -22   2  -1     2545.59     2626.35     75.66 o 
 -20   2  -1     1711.84     1774.20     50.81 o 
 -18   2  -1     4492.76     4538.73    118.93 o 
 -16   2  -1     3682.44     3528.91     81.14 o 
 -14   2  -1     4807.79     4693.52    106.95 o 
 -12   2  -1     1760.14     1709.35     39.93 o 
 -10   2  -1    26581.32    28297.23    627.23 o 
  -8   2  -1     8975.75     9275.88    198.18 o 
  -6   2  -1     4263.21     4123.32     86.02 o 
  -4   2  -1    10193.92    10514.57    284.39 o 
  -2   2  -1     7505.15     7635.64    178.03 o 
   0   2  -1     6233.75     6244.12    155.51 o 
   2   2  -1    14463.96    14798.28    312.97 o 
   4   2  -1     7782.08     7817.01    140.39 o 
   6   2  -1    12494.92    12887.08    236.64 o 
   8   2  -1     2968.76     2783.30     55.79 o 
  10   2  -1     8554.93     8573.39    158.51 o 
  12   2  -1    11201.65    11490.64    224.86 o 
  14   2  -1     4703.31     4693.74     94.54 o 
  16   2  -1     4612.31     4651.80    106.13 o 
  18   2  -1     1664.35     1703.70     40.36 o 
  20   2  -1     5537.82     5399.64    118.96 o 
  22   2  -1     3128.94     2957.03     73.67 o 
  24   2  -1     2155.51     2168.29     59.89 o 
  26   2  -1     1754.17     1747.81     92.13 o 
  28   2  -1     1940.44     1947.86     78.80 o 
  30   2  -1     1097.39     1109.07     54.71 o 
  32   2  -1     1578.87     1569.49     71.92 o 
  34   2  -1     1104.43     1100.31     46.89 o 
  36   2  -1      748.32      772.01     39.10 o 
  38   2  -1       71.49       89.23     24.45 o 
 -37   3  -1       75.14       69.82     20.06 o 
 -35   3  -1     1811.57     1767.19     62.99 o 
 -33   3  -1      619.78      667.26     32.90 o 
 -31   3  -1     1159.05     1136.93     44.28 o 
 -29   3  -1     1252.93     1205.87     45.69 o 
 -27   3  -1     1186.28     1191.74     43.35 o 
 -25   3  -1     1214.65     1233.27     62.38 o 
 -23   3  -1     2560.79     2546.66     79.89 o 
 -21   3  -1     2230.76     2225.09     69.43 o 
 -19   3  -1     3150.37     3045.07    102.81 o 
 -17   3  -1      587.66      657.14     36.33 o 
 -15   3  -1     9454.45     9710.24    281.56 o 
 -13   3  -1     6186.38     6211.16    142.75 o 
 -11   3  -1     3845.26     3822.47    108.89 o 
  -9   3  -1     3775.81     3772.72     94.25 o 
  -7   3  -1     4103.09     4084.24    115.32 o 
  -5   3  -1     3470.38     3388.26     77.81 o 
  -3   3  -1    10101.42    10430.51    242.83 o 
  -1   3  -1     7260.25     7543.06    134.92 o 
   1   3  -1     8208.29     8405.04    181.31 o 
   3   3  -1     3370.82     3214.06     69.93 o 
   5   3  -1     5085.62     5186.70    100.54 o 
   7   3  -1     9103.47     9089.43    166.99 o 
   9   3  -1     2944.02     2892.87     56.07 o 
  11   3  -1     7988.72     7910.26    151.03 o 
  13   3  -1      257.69      280.54     10.70 o 
  15   3  -1     9781.01     9664.88    217.93 o 
  17   3  -1     2358.91     2272.79     60.18 o 
  19   3  -1     3663.21     3651.76     95.16 o 
  21   3  -1     2019.66     2063.99     61.64 o 
  23   3  -1     3054.85     3065.30     83.31 o 
  25   3  -1     1143.30     1133.59     37.36 o 
  27   3  -1     1693.24     1642.50     51.52 o 
  29   3  -1      702.90      729.06     50.44 o 
  31   3  -1     1726.36     1749.80     88.06 o 
  33   3  -1      416.64      401.17     40.98 o 
  35   3  -1      537.84      625.63     72.98 o 
  37   3  -1      984.00      964.92     93.51 o 
 -34   4  -1      146.90      137.46     20.29 o 
 -32   4  -1      145.03      143.36     19.61 o 
 -30   4  -1      612.46      645.56     31.92 o 
 -28   4  -1      364.53      324.59     25.78 o 
 -26   4  -1      285.97      277.91     19.66 o 
 -24   4  -1      588.86      598.01     30.74 o 
 -22   4  -1        1.27       -9.24     13.64 o 
 -20   4  -1     1803.01     1797.48     64.26 o 
 -18   4  -1     1645.66     1611.74     57.61 o 
 -16   4  -1      786.03      798.93     31.52 o 
 -14   4  -1     1340.95     1313.00     46.37 o 
 -12   4  -1      323.84      365.55     17.06 o 
 -10   4  -1     1459.96     1477.71     49.89 o 
  -8   4  -1     1652.31     1646.76     67.68 o 
  -6   4  -1      470.46      465.18     17.61 o 
  -4   4  -1     1798.08     1774.60     45.82 o 
  -2   4  -1      803.37      811.37     31.78 o 
   0   4  -1     2110.59     2186.69     52.05 o 
   2   4  -1     2631.00     2828.40     71.94 o 
   4   4  -1     2349.32     2469.47     55.95 o 
   6   4  -1     1086.83     1124.39     27.56 o 
   8   4  -1      121.77      123.24      7.36 o 
  10   4  -1     1641.58     1655.40     41.48 o 
  12   4  -1     1574.90     1560.00     42.01 o 
  14   4  -1      784.49      798.41     26.74 o 
  16   4  -1      992.16     1022.00     32.81 o 
  18   4  -1      691.71      697.60     29.25 o 
  20   4  -1     1310.43     1281.15     45.59 o 
  22   4  -1      962.21      987.65     38.31 o 
  24   4  -1      216.80      183.65     17.77 o 
  26   4  -1      619.18      635.95     30.65 o 
  28   4  -1      155.65      187.63     19.70 o 
  30   4  -1       71.34       69.96     18.17 o 
 -29   5  -1       10.35       29.57     17.55 o 
 -27   5  -1      466.86      438.60     28.06 o 
 -25   5  -1       83.12      126.24     17.50 o 
 -23   5  -1      205.82      192.10     18.18 o 
 -21   5  -1       16.02        2.44     12.33 o 
 -19   5  -1      110.04      131.56     14.43 o 
 -17   5  -1       17.97       10.75     10.27 o 
 -15   5  -1       37.09       43.82      9.92 o 
 -13   5  -1      359.39      377.76     18.79 o 
 -11   5  -1      118.49      117.05      9.64 o 
  -9   5  -1        5.40       14.85      6.40 o 
  -7   5  -1      492.11      476.28     28.24 o 
  -1   5  -1       92.37      111.30     11.02 o 
   1   5  -1       10.56       13.71      9.26 o 
   3   5  -1      151.92      160.31     10.08 o 
   5   5  -1      107.71      124.87      9.41 o 
   7   5  -1       45.27       51.38      8.36 o 
   9   5  -1       72.97       89.47     10.53 o 
  11   5  -1      466.10      450.55     21.37 o 
  13   5  -1      198.93      202.33     15.22 o 
  15   5  -1       60.95       52.15     12.09 o 
  17   5  -1      575.69      591.73     27.24 o 
  19   5  -1      104.22      123.74     15.66 o 
  21   5  -1      273.26      281.90     20.93 o 
  23   5  -1      329.30      327.41     23.18 o 
  25   5  -1       31.24       16.03     15.75 o 
  27   5  -1       49.96       45.42     19.67 o 
  29   5  -1      125.81      158.36     24.11 o 
  31   5  -1       18.77        1.14     21.83 o 
 -24   6  -1      201.65      166.71     18.56 o 
 -22   6  -1      325.12      294.25     35.61 o 
 -20   6  -1      421.23      420.26     44.91 o 
 -18   6  -1      229.31      249.02     37.00 o 
 -16   6  -1      271.77      264.06     17.07 o 
 -14   6  -1      575.04      553.41     24.87 o 
 -12   6  -1      569.59      560.30     33.40 o 
 -10   6  -1      589.29      544.42     31.02 o 
  -8   6  -1      305.80      289.38     20.04 o 
   0   6  -1      124.97      121.21     14.89 o 
   2   6  -1      521.21      525.59     21.07 o 
   4   6  -1     1532.93     1548.25     53.80 o 
   6   6  -1      456.43      463.29     22.58 o 
   8   6  -1      581.69      586.80     27.13 o 
  10   6  -1      393.12      376.64     21.00 o 
  12   6  -1       88.01       96.72     17.79 o 
  14   6  -1      297.04      308.14     20.13 o 
  16   6  -1      866.54      837.76     34.30 o 
  18   6  -1      521.94      539.07     28.39 o 
  20   6  -1      554.57      574.80     32.50 o 
  22   6  -1       14.61       -0.52     17.15 o 
  24   6  -1       79.34       80.17     20.62 o 
 -15   7  -1      510.21      531.98     35.54 o 
 -13   7  -1      436.89      414.34     29.76 o 
 -11   7  -1      525.00      510.47     32.47 o 
  -9   7  -1      685.26      659.72     26.23 o 
  -3   7  -1      481.47      508.66     32.42 o 
  -1   7  -1      972.32      968.87     50.79 o 
   1   7  -1      716.10      747.31     42.41 o 
   3   7  -1      729.49      793.07     45.29 o 
   5   7  -1      208.99      213.24     22.93 o 
   7   7  -1      743.08      765.86     32.07 o 
   9   7  -1     1044.40     1049.12     41.48 o 
  11   7  -1      346.06      352.62     22.89 o 
  13   7  -1      564.55      603.95     30.91 o 
  15   7  -1      780.65      807.61     37.65 o 
  17   7  -1      330.56      399.32     26.82 o 
 -30   0   0     5078.35     5400.46    358.40 o 
 -28   0   0      200.05      212.23     34.21 o 
 -26   0   0     1743.13     1835.91    142.31 o 
 -24   0   0     5067.79     5222.60    176.00 o 
 -22   0   0     4820.59     4892.73    150.04 o 
 -20   0   0     8080.45     8333.34    216.30 o 
 -18   0   0     2732.40     2672.80     64.60 o 
 -16   0   0    10959.28    11714.57    286.92 o 
 -14   0   0    11477.80    11972.92    333.51 o 
 -12   0   0    12579.13    12984.05    456.65 o 
 -10   0   0     8632.14     8565.29    272.12 o 
  -8   0   0    13035.35    13396.73    692.07 o 
  -4   0   0     6790.52     7272.83    312.95 o 
   4   0   0     5326.92     5505.13    298.92 o 
   6   0   0     1598.58     1556.56     63.26 o 
   8   0   0    14440.34    14694.49    551.80 o 
  10   0   0     7189.56     7068.87    262.69 o 
  12   0   0    12847.68    13356.78    441.89 o 
  14   0   0    12084.26    12471.01    408.67 o 
  16   0   0    12320.45    12844.78    409.13 o 
  18   0   0     2148.99     2112.20     80.13 o 
  20   0   0     7474.57     7663.93    255.26 o 
  22   0   0     5342.53     5194.02    185.68 o 
  24   0   0     4056.88     4139.17    169.01 o 
  26   0   0     2098.34     2059.11     80.03 o 
  28   0   0      246.66      253.75     26.61 o 
  30   0   0     5136.29     5279.90    238.68 o 
  32   0   0     1648.39     1661.46     86.69 o 
  34   0   0     1362.50     1361.55     75.82 o 
  36   0   0      932.85      936.59     60.61 o 
  38   0   0      753.53      744.32     55.06 o 
  40   0   0      597.16      603.79     51.36 o 
 -35   1   0     1795.71     1884.34    132.53 o 
 -33   1   0      456.23      485.01     67.29 o 
 -31   1   0      754.93      813.99     79.47 o 
 -29   1   0      888.24      928.39     35.35 o 
 -27   1   0     1304.12     1300.11     47.87 o 
 -25   1   0     4883.04     4921.86    136.46 o 
 -21   1   0     3190.03     3294.63     96.05 o 
 -19   1   0     5334.95     5521.37    132.38 o 
 -17   1   0     4341.73     4458.38     96.50 o 
 -15   1   0     5675.10     5654.50    111.67 o 
 -13   1   0     2429.97     2402.77     50.60 o 
 -11   1   0     8525.03     9209.06    206.91 o 
  -9   1   0     2733.10     2678.68     79.45 o 
  -7   1   0     1673.19     1730.25    148.56 o 
  -5   1   0    71275.42    73208.84   2470.25 o 
  -3   1   0     7406.14     7808.59    258.41 o 
  -1   1   0     1388.90     1411.11     41.26 o 
   1   1   0     1639.74     1705.82     41.70 o 
   3   1   0     6797.75     7216.34    205.83 o 
   5   1   0    69016.15    70547.03   1911.79 o 
   7   1   0     2196.43     2257.46     52.87 o 
   9   1   0     2980.33     2938.63     67.32 o 
  11   1   0     9801.48    10391.04    203.47 o 
  13   1   0     2152.72     2123.67     43.53 o 
  15   1   0     5251.66     5149.93     98.51 o 
  17   1   0     4419.32     4413.81     87.91 o 
  19   1   0     5296.61     5401.06    107.89 o 
  21   1   0     3407.50     3480.55     72.18 o 
  23   1   0      172.35      185.71     12.89 o 
  25   1   0     4758.92     4779.00    157.07 o 
  27   1   0     1493.84     1475.89     47.11 o 
  29   1   0      776.39      776.87     31.95 o 
  31   1   0      795.32      855.69     34.23 o 
  33   1   0      696.29      711.40     34.15 o 
  35   1   0     1594.48     1576.15     61.62 o 
  37   1   0      389.87      395.84     28.37 o 
  39   1   0      331.08      348.39     32.90 o 
 -38   2   0       74.75       92.85     45.93 o 
 -36   2   0      637.63      660.04     47.49 o 
 -34   2   0      263.99      280.94     22.66 o 
 -32   2   0       53.39       50.80     15.92 o 
 -30   2   0      784.48      738.34     32.89 o 
 -28   2   0      109.25      119.25     15.70 o 
 -26   2   0      423.82      423.39     23.31 o 
 -24   2   0      656.11      692.96     27.10 o 
 -22   2   0      260.86      256.18     14.69 o 
 -20   2   0     1299.41     1223.54     39.42 o 
 -18   2   0      238.56      219.13     10.74 o 
 -16   2   0      823.58      873.22     24.30 o 
 -14   2   0      503.53      447.90     14.19 o 
 -12   2   0      500.08      550.02     15.63 o 
 -10   2   0    13479.69    14306.67    314.73 o 
  -8   2   0     1632.53     1749.77     44.04 o 
  -6   2   0     7782.47     8895.87    233.21 o 
  -4   2   0      625.00      730.47     27.77 o 
  -2   2   0     3014.86     3347.64     89.24 o 
   0   2   0        7.97       12.57      3.00 o 
   2   2   0     3174.96     3516.76     82.77 o 
   4   2   0      808.54      914.23     20.10 o 
   6   2   0     8550.08     9702.22    179.34 o 
   8   2   0     1235.34     1349.10     29.53 o 
  10   2   0    12838.08    13842.98    264.15 o 
  12   2   0      723.20      761.92     15.46 o 
  14   2   0      515.36      461.70     13.21 o 
  16   2   0      936.93      950.98     23.54 o 
  18   2   0      142.26      142.67      8.88 o 
  20   2   0     1337.53     1308.80     35.88 o 
  22   2   0      224.50      208.55     13.59 o 
  24   2   0      801.85      831.45     28.54 o 
  26   2   0      349.02      397.55     34.70 o 
  28   2   0      193.45      228.55     21.93 o 
  30   2   0      663.49      684.88     39.89 o 
  32   2   0       46.18       51.48     16.74 o 
  34   2   0      165.96      158.46     21.18 o 
  36   2   0      774.97      775.65     44.95 o 
  38   2   0      132.62      150.80     26.11 o 
 -37   3   0       34.75        8.47     18.16 o 
 -35   3   0       58.36       40.48     18.74 o 
 -33   3   0      380.37      403.67     26.11 o 
 -31   3   0      325.67      381.98     24.31 o 
 -29   3   0       66.55       74.39     15.37 o 
 -27   3   0        0.67       -4.73     12.04 o 
 -25   3   0      147.81      125.87     14.14 o 
 -23   3   0      595.62      605.26     26.24 o 
 -21   3   0      315.46      327.52     17.77 o 
 -19   3   0      710.87      623.66     24.54 o 
 -17   3   0     2217.13     2339.54     77.98 o 
 -15   3   0      506.98      519.54     20.60 o 
 -13   3   0     1289.91     1211.79     34.71 o 
 -11   3   0      591.17      544.34     15.46 o 
  -9   3   0      628.56      630.41     14.76 o 
  -7   3   0      789.12      739.06     17.45 o 
  -5   3   0      107.99      100.44      5.71 o 
  -3   3   0      772.14      762.76     25.33 o 
  -1   3   0     3870.09     4058.70     87.16 o 
   1   3   0     3394.52     3617.28     81.99 o 
   3   3   0      771.33      761.19     18.98 o 
   5   3   0      111.71      115.96      5.18 o 
   7   3   0      745.53      683.10     15.61 o 
   9   3   0      494.30      497.25     13.25 o 
  11   3   0      493.04      450.39     13.20 o 
  13   3   0     1563.52     1470.46     31.87 o 
  15   3   0      726.80      734.16     24.71 o 
  17   3   0     2029.51     2203.30     57.84 o 
  19   3   0      705.59      660.33     24.15 o 
  21   3   0      275.58      266.05     15.86 o 
  23   3   0      572.19      580.02     24.15 o 
  25   3   0      132.78      137.34     14.26 o 
  27   3   0       18.70       22.30     11.82 o 
  29   3   0      137.96      138.15     27.35 o 
  31   3   0      233.23      257.43     34.03 o 
  33   3   0      400.48      373.86     40.44 o 
  35   3   0       80.31       76.99     29.51 o 
  37   3   0       56.05       45.14     28.11 o 
 -34   4   0      228.42      242.88     22.63 o 
 -32   4   0       80.57       78.04     17.33 o 
 -30   4   0     1053.73     1032.72     41.65 o 
 -28   4   0     1080.93     1048.08     41.11 o 
 -26   4   0     1464.21     1452.29     56.49 o 
 -24   4   0      700.86      680.51     32.22 o 
 -22   4   0     1902.01     1827.82     79.66 o 
 -20   4   0     1391.55     1436.41     52.97 o 
 -18   4   0     1812.14     1726.37     60.81 o 
 -16   4   0     1690.11     1695.03     58.97 o 
 -14   4   0     2496.40     2402.13     80.29 o 
 -12   4   0     1736.65     1804.64     60.48 o 
 -10   4   0     1852.01     1830.72     59.06 o 
  -8   4   0     1938.39     1862.07     71.25 o 
  -6   4   0     4790.91     4603.95    106.08 o 
  -4   4   0     2386.46     2442.74    106.63 o 
  -2   4   0     4306.07     4515.12    178.36 o 
   0   4   0      611.52      588.93     16.78 o 
   2   4   0     4591.18     4719.27     98.58 o 
   4   4   0     2769.22     2797.11     58.40 o 
   6   4   0     4415.95     4378.27     89.73 o 
   8   4   0     2128.72     2089.37     47.09 o 
  10   4   0     1598.25     1650.28     44.15 o 
  12   4   0     1615.18     1704.67     48.60 o 
  14   4   0     2452.48     2390.30     66.20 o 
  16   4   0     1777.60     1717.91     49.87 o 
  18   4   0     1909.38     1900.36     55.22 o 
  20   4   0     1802.44     1751.08     52.23 o 
  22   4   0     1393.85     1325.36     42.58 o 
  24   4   0     1087.29     1123.41     38.43 o 
  26   4   0     1078.39     1072.89     38.53 o 
  28   4   0     1139.41     1176.64     46.09 o 
  30   4   0      988.28     1095.17     64.65 o 
 -31   5   0      621.17      584.78     72.20 o 
 -29   5   0      205.97      193.41     21.83 o 
 -27   5   0      548.53      514.37     30.07 o 
 -25   5   0     1911.59     1861.84     68.45 o 
 -23   5   0     1167.93     1105.85     44.39 o 
 -21   5   0     1178.78     1158.47     44.98 o 
 -19   5   0      906.64      897.12     36.17 o 
 -17   5   0     1226.17     1237.83     45.35 o 
 -15   5   0     1432.87     1441.44     50.65 o 
 -13   5   0     2054.05     1983.07     66.64 o 
 -11   5   0     2027.15     1957.76     64.94 o 
  -9   5   0     3594.34     3620.64    168.56 o 
  -5   5   0     2420.63     2417.58    140.43 o 
   1   5   0     2412.07     2403.16    112.89 o 
   3   5   0     2211.75     2370.01     78.11 o 
   5   5   0     2143.42     2289.13     64.04 o 
   7   5   0     2248.88     2355.03     71.57 o 
   9   5   0     3837.05     3744.48    111.26 o 
  11   5   0     1744.89     1734.52     55.56 o 
  13   5   0     2241.86     2256.53     71.10 o 
  15   5   0     1320.87     1314.70     45.86 o 
  17   5   0     1055.64     1038.97     39.03 o 
  19   5   0     1066.69     1096.91     41.64 o 
  21   5   0     1068.64     1150.09     43.78 o 
  23   5   0     1185.60     1168.02     45.01 o 
  25   5   0     2140.03     2172.95     73.39 o 
  27   5   0      393.98      437.48     31.11 o 
  29   5   0      298.06      271.19     27.16 o 
  31   5   0      519.00      492.84     48.70 o 
 -24   6   0      190.76      199.24     32.69 o 
 -22   6   0      307.88      291.37     20.06 o 
 -20   6   0      755.41      750.07     32.40 o 
 -18   6   0      360.96      393.18     21.74 o 
 -16   6   0      558.01      556.72     25.00 o 
 -14   6   0      775.62      726.80     40.17 o 
 -12   6   0     1092.89     1054.01     52.29 o 
 -10   6   0      567.14      561.99     30.23 o 
   0   6   0     2636.44     2623.63    120.00 o 
   2   6   0      217.52      236.13     18.67 o 
   4   6   0     1136.49     1150.41     41.20 o 
   6   6   0      476.06      483.45     22.79 o 
   8   6   0     1371.59     1387.84     50.46 o 
  10   6   0      584.44      629.51     28.81 o 
  12   6   0      977.37      962.34     36.18 o 
  14   6   0      849.03      839.78     33.60 o 
  16   6   0      365.05      369.43     22.22 o 
  18   6   0      394.46      398.61     24.40 o 
  20   6   0      771.53      828.30     39.94 o 
  22   6   0      418.27      445.69     29.89 o 
  24   6   0      129.00      122.42     21.54 o 
 -15   7   0      177.46      158.89     19.29 o 
 -13   7   0       13.21       -4.15     12.89 o 
  -1   7   0       11.50       13.63     11.83 o 
   1   7   0        6.75       -2.44     13.16 o 
   3   7   0      101.55      100.59     16.84 o 
   5   7   0      343.27      317.29     27.98 o 
   7   7   0       54.12       57.07     11.82 o 
   9   7   0       24.55       26.92     12.51 o 
  11   7   0      136.82      157.38     16.86 o 
  13   7   0        6.06      -14.24     14.71 o 
  15   7   0      196.18      207.59     20.47 o 
  17   7   0       53.99       39.88     25.10 o 
 -35   1   1       86.13       41.94     36.81 o 
 -33   1   1      551.42      624.88     63.23 o 
 -31   1   1      671.08      661.62     61.26 o 
 -29   1   1     1688.46     1707.95     60.83 o 
 -27   1   1     1287.98     1289.33     45.73 o 
 -25   1   1     2319.76     2307.31     75.34 o 
 -23   1   1      253.52      265.02     18.04 o 
 -21   1   1     1623.90     1662.11     50.98 o 
 -19   1   1      997.06      940.73     29.82 o 
 -17   1   1     4465.34     4352.37     97.09 o 
 -15   1   1     2526.16     2593.57     49.60 o 
 -13   1   1     3822.43     3749.73     76.49 o 
 -11   1   1     1502.88     1535.75     36.20 o 
  -9   1   1    12256.96    13158.58    458.19 o 
  -7   1   1    15474.69    16703.82    543.01 o 
  -5   1   1     4402.34     4778.19    160.96 o 
  -3   1   1     3220.66     3313.10    110.07 o 
  -1   1   1     1817.53     1820.72     46.37 o 
   1   1   1     3320.98     3395.52    133.79 o 
   3   1   1     1494.93     1531.41     50.83 o 
   5   1   1    69933.26    71847.57   1723.87 o 
   7   1   1     1780.75     1920.11     49.26 o 
   9   1   1     8518.41     8465.58    188.41 o 
  11   1   1     7390.60     8216.10    213.35 o 
  13   1   1     4281.16     4300.33     77.54 o 
  15   1   1     1487.75     1443.10     30.50 o 
  17   1   1     2074.44     2052.46     40.12 o 
  19   1   1     2029.61     2007.02     42.91 o 
  21   1   1     2419.55     2405.81     59.13 o 
  23   1   1     1477.60     1464.57     53.35 o 
  25   1   1      490.10      507.60     23.07 o 
  27   1   1      866.79      909.97     33.06 o 
  29   1   1     1517.00     1455.39     50.74 o 
  31   1   1      223.68      219.48     20.21 o 
  33   1   1      312.66      334.31     24.93 o 
  35   1   1      485.15      493.47     30.69 o 
  37   1   1      291.85      317.11     25.93 o 
  39   1   1      312.97      284.41     30.71 o 
 -38   2   1       93.71       70.12     45.97 o 
 -36   2   1      692.00      691.35     46.39 o 
 -34   2   1     1047.46     1019.93     43.28 o 
 -32   2   1     1779.85     1730.57     59.63 o 
 -30   2   1     1224.89     1225.81     45.00 o 
 -28   2   1     1806.04     1843.02     62.95 o 
 -26   2   1     2008.82     2025.07     64.55 o 
 -24   2   1     1820.33     1847.94     61.22 o 
 -22   2   1     2789.66     2690.02     78.15 o 
 -20   2   1     5727.29     5529.26    149.39 o 
 -18   2   1     1406.78     1467.51     43.45 o 
 -16   2   1     5040.67     5140.21    112.54 o 
 -14   2   1     4904.03     4804.44    108.04 o 
 -12   2   1    11996.51    12331.08    252.35 o 
 -10   2   1     7872.77     7911.55    195.14 o 
  -8   2   1     2899.29     2685.09     66.13 o 
  -6   2   1    11490.65    11715.51    306.92 o 
  -4   2   1     7259.27     7383.02    227.60 o 
  -2   2   1    14901.08    15340.68    380.42 o 
   0   2   1     6940.65     6923.75    155.86 o 
   2   2   1     7320.01     7449.31    158.26 o 
   4   2   1    11939.63    12198.27    220.69 o 
   6   2   1     3664.06     3550.67     69.80 o 
   8   2   1     8168.21     8460.00    172.49 o 
  10   2   1    26625.77    28150.51    528.29 o 
  12   2   1     1687.26     1589.55     34.45 o 
  14   2   1     4802.78     4689.72    101.85 o 
  16   2   1     3504.24     3309.55     79.19 o 
  18   2   1     4889.09     4799.04    116.24 o 
  20   2   1     1488.61     1571.84     44.18 o 
  22   2   1     2574.11     2644.43     68.83 o 
  24   2   1     4060.14     4097.60    110.34 o 
  26   2   1     2596.70     2519.47     97.82 o 
  28   2   1     1578.87     1661.59     74.91 o 
  30   2   1     1667.46     1644.13     60.84 o 
  32   2   1      664.79      667.48     34.66 o 
  34   2   1      830.11      870.24     46.33 o 
  36   2   1      258.38      282.98     29.70 o 
  38   2   1      489.83      503.69     38.98 o 
 -37   3   1     1112.83     1156.58     52.36 o 
 -35   3   1      688.62      668.36     38.91 o 
 -33   3   1      276.03      282.53     23.23 o 
 -31   3   1     1429.38     1371.97     51.29 o 
 -29   3   1      679.56      693.78     31.93 o 
 -27   3   1     1749.11     1762.48     58.76 o 
 -25   3   1     1457.13     1459.00     55.76 o 
 -23   3   1     2829.75     2818.63     88.32 o 
 -21   3   1     2633.41     2652.11     78.93 o 
 -19   3   1     2954.41     3038.69     94.06 o 
 -17   3   1     2809.38     2816.51     89.74 o 
 -15   3   1     9272.79     9221.93    274.27 o 
 -13   3   1      300.33      300.78     12.43 o 
 -11   3   1     7989.50     7999.40    200.48 o 
  -9   3   1     2878.41     2769.45     66.15 o 
  -7   3   1     9002.78     9136.38    199.36 o 
  -5   3   1     5915.04     5943.38    152.26 o 
  -3   3   1     3342.97     3235.47     98.97 o 
  -1   3   1     8555.70     8855.73    219.31 o 
   1   3   1     6120.73     6345.11    131.69 o 
   3   3   1     9999.84    10268.10    217.75 o 
   5   3   1     3254.91     3203.97     64.07 o 
   7   3   1     4544.95     4477.63     81.15 o 
   9   3   1     4066.71     4022.88     76.69 o 
  11   3   1     4787.33     4685.42     89.27 o 
  13   3   1     5477.19     5475.24    132.96 o 
  15   3   1     8947.39     9143.45    223.82 o 
  17   3   1      452.98      496.18     20.28 o 
  19   3   1     3424.14     3394.85     92.49 o 
  21   3   1     2178.48     2175.02     62.68 o 
  23   3   1     2714.99     2654.04     75.16 o 
  25   3   1     1251.15     1255.34     40.47 o 
  27   3   1     1053.56     1020.39     36.61 o 
  29   3   1     1540.99     1476.87     79.17 o 
  31   3   1      945.29      956.19     63.02 o 
  33   3   1      535.75      555.23     39.94 o 
  35   3   1     1837.77     1755.12     92.89 o 
  37   3   1      127.61      137.47     46.09 o 
 -34   4   1      299.95      317.82     25.16 o 
 -32   4   1      585.25      559.06     31.01 o 
 -30   4   1       85.88       87.36     16.97 o 
 -28   4   1       84.56       89.80     16.53 o 
 -26   4   1      554.57      573.56     27.66 o 
 -24   4   1      201.80      194.32     17.27 o 
 -22   4   1     1189.36     1181.75     45.83 o 
 -20   4   1     1325.87     1287.39     47.92 o 
 -18   4   1      587.48      622.71     30.13 o 
 -16   4   1     1110.20     1116.88     40.82 o 
 -14   4   1      519.56      523.14     21.83 o 
 -12   4   1     1483.33     1444.07     49.73 o 
 -10   4   1     1740.16     1764.54     81.85 o 
  -8   4   1      163.98      157.98      7.83 o 
  -6   4   1     1365.95     1381.89     53.68 o 
  -4   4   1     2261.12     2377.74     97.36 o 
  -2   4   1     2454.59     2699.69     96.43 o 
   0   4   1     2374.18     2391.72     53.02 o 
   2   4   1      590.51      599.49     16.87 o 
   4   4   1     1724.65     1718.09     38.58 o 
   6   4   1      486.55      467.19     14.80 o 
   8   4   1     1683.35     1664.75     46.90 o 
  10   4   1     1290.44     1301.48     38.13 o 
  12   4   1      383.48      421.56     17.62 o 
  14   4   1     1587.99     1570.18     45.89 o 
  16   4   1      922.49      907.24     30.19 o 
  18   4   1     1519.73     1560.07     47.33 o 
  20   4   1     1563.42     1545.43     47.30 o 
  22   4   1       68.19       78.01     12.87 o 
  24   4   1      667.15      703.46     29.10 o 
  26   4   1      217.03      216.67     18.34 o 
  28   4   1      322.68      334.60     22.14 o 
  30   4   1      709.95      773.45     40.59 o 
  34   4   1      143.23       80.61     45.06 o 
 -31   5   1        6.79      -15.37     15.37 o 
 -29   5   1      144.15      144.93     19.80 o 
 -27   5   1       64.89       48.57     15.78 o 
 -25   5   1       44.53       48.58     15.07 o 
 -23   5   1      272.99      263.35     19.36 o 
 -21   5   1      294.41      297.68     19.59 o 
 -19   5   1       76.45       57.70     18.45 o 
 -17   5   1      647.94      639.90     27.05 o 
 -15   5   1       41.29       33.97      8.74 o 
 -13   5   1      211.74      221.46     13.36 o 
 -11   5   1      417.79      373.98     15.68 o 
  -7   5   1       56.63       44.98     21.79 o 
  -5   5   1      123.43      114.26     26.53 o 
  -3   5   1      139.50      128.86     25.62 o 
  -1   5   1       11.34        5.36     19.11 o 
   1   5   1       85.40       83.65      9.20 o 
   3   5   1       33.32       44.84      6.61 o 
   5   5   1      542.61      568.53     20.97 o 
   7   5   1      511.28      514.22     19.55 o 
   9   5   1        5.97        9.88      8.91 o 
  11   5   1      132.81      143.04     12.47 o 
  13   5   1      336.77      325.35     18.86 o 
  15   5   1       44.26       40.89     11.50 o 
  17   5   1       19.10       16.30     17.59 o 
  19   5   1       98.19      114.88     15.59 o 
  21   5   1        8.43       -1.52     13.35 o 
  23   5   1      214.48      241.60     20.86 o 
  25   5   1       59.19       55.09     27.15 o 
  27   5   1      504.38      500.90     37.57 o 
  29   5   1        6.30        0.14     19.30 o 
 -24   6   1      120.91      116.01     17.64 o 
 -22   6   1       30.40       24.04     12.93 o 
 -20   6   1      468.04      426.91     23.22 o 
 -18   6   1      547.32      601.01     26.53 o 
 -16   6   1      909.67      877.53     33.43 o 
 -14   6   1      212.33      206.24     18.27 o 
 -12   6   1      188.29      204.39     18.51 o 
   2   6   1      709.98      759.74     39.77 o 
   4   6   1      625.55      597.88     24.61 o 
   6   6   1      559.24      571.01     25.17 o 
   8   6   1      254.49      301.80     18.17 o 
  10   6   1      492.23      489.59     25.45 o 
  12   6   1      741.61      727.44     32.73 o 
  14   6   1      569.73      560.45     27.31 o 
  16   6   1      193.02      194.21     18.01 o 
  18   6   1      369.06      420.42     25.48 o 
  20   6   1      303.31      291.57     24.23 o 
  22   6   1      305.41      338.35     26.92 o 
  24   6   1      208.89      203.49     24.26 o 
 -17   7   1      260.79      243.45     23.19 o 
 -15   7   1      694.92      665.51     38.84 o 
   1   7   1      978.29      995.82     50.68 o 
   3   7   1      360.30      388.31     28.63 o 
   5   7   1     1408.57     1397.73     70.43 o 
   7   7   1      408.77      441.57     22.89 o 
   9   7   1      748.88      765.38     32.94 o 
  11   7   1      271.63      289.64     20.31 o 
  13   7   1      709.12      739.41     34.81 o 
  15   7   1      411.92      447.40     27.20 o 
 -24   0   2     7905.55     8316.95    242.23 o 
 -22   0   2     6641.55     6814.26    221.86 o 
 -20   0   2     3986.12     4131.06    110.95 o 
 -18   0   2     6068.82     6131.24    155.93 o 
 -16   0   2     7356.03     7953.48    181.50 o 
 -14   0   2     2778.11     2760.84     81.12 o 
 -12   0   2    11697.11    11654.47    442.65 o 
 -10   0   2     2993.00     3072.32    134.60 o 
  -8   0   2    36569.52    36543.50   1409.01 o 
  -6   0   2     4287.25     4421.33    196.13 o 
  -4   0   2    44755.03    46003.12   1794.65 o 
  -2   0   2    45394.48    43264.00   2013.99 o 
   0   0   2    24919.00    24886.44    961.71 o 
   2   0   2     4992.30     5021.02    285.61 o 
   4   0   2    14180.57    14770.38    576.95 o 
   6   0   2    11022.81    11213.64    366.08 o 
   8   0   2    18645.49    19703.56    608.54 o 
  10   0   2     7055.54     6871.46    187.84 o 
  12   0   2    10938.57    11221.68    321.71 o 
  14   0   2    12839.17    12731.18    342.38 o 
  16   0   2    15257.31    15940.70    561.29 o 
  18   0   2     4919.96     4851.88    146.62 o 
  20   0   2     4609.71     4562.84    151.12 o 
  22   0   2     2800.62     2813.05     97.27 o 
  24   0   2     4147.49     4039.88    190.10 o 
  26   0   2     2378.15     2448.72    120.09 o 
  28   0   2     3838.23     3825.56    173.36 o 
  30   0   2      353.44      379.98     34.87 o 
  32   0   2     1632.51     1560.49    118.31 o 
  34   0   2     1508.95     1488.72     81.23 o 
  36   0   2      797.56      799.03     55.44 o 
  38   0   2     1178.08     1195.74     71.49 o 
 -35   1   2     1036.38     1141.84    103.03 o 
 -33   1   2      188.69      178.32     40.98 o 
 -31   1   2      600.62      560.27     28.82 o 
 -29   1   2     2117.17     2143.47     70.95 o 
 -27   1   2     2429.07     2551.32     77.26 o 
 -25   1   2      995.84      990.83     46.78 o 
 -23   1   2     2962.17     2874.66     89.63 o 
 -21   1   2     2178.42     2232.88     66.08 o 
 -19   1   2     6528.22     6418.14    159.12 o 
 -17   1   2     2899.56     2698.15     66.81 o 
 -15   1   2     2178.86     2216.98     56.65 o 
 -13   1   2     9209.48     9578.19    193.84 o 
 -11   1   2     5914.11     5950.85    112.99 o 
  -9   1   2     4014.66     3893.68    109.35 o 
  -7   1   2    10425.80    10485.63    310.52 o 
  -5   1   2    12146.83    12576.48    397.92 o 
  -3   1   2     6784.43     6663.16    194.84 o 
  -1   1   2     9478.08     9757.16    295.82 o 
   1   1   2    19593.89    19742.28    538.14 o 
   3   1   2    28169.04    28600.81    814.05 o 
   5   1   2     4031.92     4551.10    147.32 o 
   7   1   2     5233.04     5277.48    146.14 o 
   9   1   2     7482.04     7710.41    178.10 o 
  11   1   2     9017.76     9357.12    201.11 o 
  13   1   2     6793.10     6922.65    130.36 o 
  15   1   2     3342.14     3332.11     62.16 o 
  17   1   2     3475.84     3372.10     66.03 o 
  19   1   2     3873.27     3797.22     74.15 o 
  21   1   2     3027.15     3023.69     87.47 o 
  23   1   2     2887.17     2824.53     79.97 o 
  25   1   2      979.89      996.85     35.97 o 
  27   1   2     1190.80     1169.99     39.23 o 
  29   1   2     1167.51     1139.44     46.07 o 
  31   1   2     1157.26     1170.94     48.03 o 
  33   1   2     1627.74     1690.57     62.28 o 
  35   1   2      270.21      263.58     23.92 o 
  37   1   2      523.27      526.31     33.15 o 
  39   1   2      388.10      389.23     34.13 o 
 -38   2   2       79.86       92.21     45.70 o 
 -36   2   2      153.74      123.53     26.65 o 
 -34   2   2      206.10      194.56     20.18 o 
 -32   2   2      648.45      627.61     31.57 o 
 -30   2   2      128.50      114.71     18.35 o 
 -28   2   2      225.98      219.60     18.02 o 
 -26   2   2      246.24      234.73     16.96 o 
 -24   2   2      797.61      769.85     53.72 o 
 -22   2   2       71.68       72.47     10.49 o 
 -20   2   2      524.38      522.74     23.67 o 
 -18   2   2     3472.93     3560.81     87.09 o 
 -16   2   2      308.28      296.43     11.58 o 
 -14   2   2     3699.11     3713.40     82.24 o 
 -12   2   2      352.40      378.13     13.76 o 
 -10   2   2     3298.43     3543.74     88.20 o 
  -8   2   2      322.22      390.53     11.19 o 
  -6   2   2     4460.88     4649.02    110.47 o 
  -4   2   2     1532.62     1663.17     49.47 o 
  -2   2   2     3679.19     3825.08    100.79 o 
   0   2   2      651.93      703.56     19.69 o 
   2   2   2     1687.42     1709.40     37.35 o 
   4   2   2      643.00      658.80     15.31 o 
   6   2   2    10311.38    11343.08    207.87 o 
   8   2   2     3002.42     3198.97     63.09 o 
  10   2   2     3221.68     3562.83     74.40 o 
  12   2   2      504.55      522.50     15.69 o 
  14   2   2      896.70      913.32     24.77 o 
  16   2   2      901.87      878.32     22.95 o 
  18   2   2     1319.45     1292.14     36.78 o 
  20   2   2      167.08      194.86     13.68 o 
  22   2   2      298.12      333.10     16.76 o 
  24   2   2      109.30      126.81     10.86 o 
  26   2   2      506.21      526.88     29.76 o 
  28   2   2      655.73      629.31     30.26 o 
  30   2   2      147.91      146.55     18.84 o 
  32   2   2       56.55       60.50     20.30 o 
  34   2   2      112.23      136.83     23.61 o 
  36   2   2      124.17      140.47     25.01 o 
  38   2   2      146.83      119.14     26.11 o 
 -37   3   2       36.98       24.91     19.16 o 
 -35   3   2       69.50       48.27     18.11 o 
 -33   3   2        6.68        5.60     15.63 o 
 -31   3   2      505.15      521.06     28.57 o 
 -29   3   2       33.20       39.64     14.32 o 
 -27   3   2      261.36      267.87     18.95 o 
 -25   3   2      597.93      597.87     26.49 o 
 -23   3   2      275.28      252.88     16.39 o 
 -21   3   2      142.88      143.26     12.52 o 
 -19   3   2      484.49      514.93     21.72 o 
 -17   3   2      892.75      828.06     34.27 o 
 -15   3   2     1108.94      960.86     32.42 o 
 -13   3   2      438.83      451.68     17.11 o 
 -11   3   2      569.83      581.83     18.17 o 
  -9   3   2      839.11      807.63     19.67 o 
  -7   3   2     1038.76      987.24     24.96 o 
  -5   3   2     1523.81     1535.49     34.20 o 
  -3   3   2      320.99      308.08     18.62 o 
  -1   3   2     3323.30     3501.24     75.18 o 
   1   3   2      314.83      290.44     10.73 o 
   3   3   2      593.81      555.87     12.95 o 
   5   3   2      653.81      649.06     15.10 o 
   7   3   2      827.28      808.62     17.39 o 
   9   3   2      293.87      318.92     11.35 o 
  11   3   2      117.37      151.26      7.68 o 
  13   3   2      598.93      607.23     20.40 o 
  15   3   2     3587.20     3734.14     98.59 o 
  17   3   2      550.18      512.99     21.20 o 
  19   3   2      274.65      273.22     15.53 o 
  21   3   2      102.95      105.48     12.07 o 
  23   3   2       67.24       80.76     12.00 o 
  25   3   2      198.43      208.67     16.14 o 
  27   3   2      103.67       93.64     14.50 o 
  29   3   2      295.83      290.84     27.71 o 
  31   3   2      427.04      406.96     31.91 o 
  33   3   2       67.16       71.38     22.54 o 
  35   3   2       42.26       34.08     27.37 o 
 -34   4   2      139.10      141.58     20.21 o 
 -32   4   2      640.70      689.59     33.60 o 
 -30   4   2     1023.60     1002.65     39.84 o 
 -28   4   2      276.23      255.28     19.91 o 
 -26   4   2     1403.72     1392.25     49.45 o 
 -24   4   2      529.05      480.14     26.74 o 
 -22   4   2     1805.35     1829.43     65.66 o 
 -20   4   2      633.90      609.26     29.36 o 
 -18   4   2     2762.65     2791.41     93.86 o 
 -16   4   2     1295.66     1289.44     50.60 o 
 -14   4   2     2324.47     2272.62     75.84 o 
 -12   4   2     1006.28      933.33     34.37 o 
 -10   4   2     4895.29     4820.91    157.71 o 
  -6   4   2     7973.16     7944.80    340.37 o 
  -4   4   2      893.67     1011.81    156.27 o 
  -2   4   2     4885.96     5034.60    186.62 o 
   0   4   2     2492.74     2517.89     59.42 o 
   2   4   2     2628.88     2590.71     79.15 o 
   4   4   2     2901.67     2967.88     88.73 o 
   6   4   2     3642.37     3690.71     99.79 o 
   8   4   2     3193.51     3183.41     83.62 o 
  10   4   2      896.55      953.11     29.37 o 
  12   4   2     2533.40     2417.26     66.71 o 
  14   4   2     2086.49     2054.85     58.14 o 
  16   4   2      895.19      864.57     29.67 o 
  18   4   2     2607.47     2539.07     71.55 o 
  20   4   2     4082.18     4004.97    109.11 o 
  22   4   2      467.11      464.40     23.23 o 
  24   4   2      685.01      687.02     29.00 o 
  26   4   2      506.70      496.48     24.84 o 
  28   4   2      823.35      856.36     33.26 o 
  30   4   2      346.97      399.38     60.85 o 
  32   4   2      490.26      395.48     59.57 o 
 -31   5   2      701.80      694.73     34.16 o 
 -29   5   2      549.63      529.06     31.43 o 
 -27   5   2     1473.96     1445.08     58.18 o 
 -25   5   2      434.44      446.01     27.00 o 
 -23   5   2      499.74      445.23     25.42 o 
 -21   5   2     1687.73     1603.24     58.21 o 
 -19   5   2      741.89      702.95     30.10 o 
 -17   5   2     2047.67     2048.91     70.10 o 
 -15   5   2     1175.91     1134.10     40.52 o 
 -13   5   2     1959.77     1920.40     64.16 o 
 -11   5   2     3406.60     3328.39    154.87 o 
  -9   5   2     1356.94     1339.75    100.46 o 
  -7   5   2     2172.64     2173.63    141.31 o 
  -5   5   2     3494.88     3635.86    211.18 o 
  -1   5   2     2826.97     2982.20    182.83 o 
   1   5   2     3337.84     3601.69    132.79 o 
   3   5   2     4406.25     4764.91    135.30 o 
   5   5   2     1462.90     1829.95     62.01 o 
   7   5   2     2070.02     2112.72     63.60 o 
   9   5   2     2218.83     2190.29     61.58 o 
  11   5   2     1493.46     1476.74     44.21 o 
  13   5   2     1799.79     1809.99     53.11 o 
  15   5   2     2159.73     2149.93     61.86 o 
  17   5   2     1273.13     1235.24     40.01 o 
  19   5   2     1546.87     1516.39     47.62 o 
  21   5   2      355.30      346.08     22.85 o 
  23   5   2     1449.31     1391.23     51.22 o 
  25   5   2     1638.30     1551.47     80.41 o 
  27   5   2      247.50      253.23     32.29 o 
  29   5   2      800.28      771.30     45.32 o 
 -24   6   2      520.59      512.88     27.77 o 
 -22   6   2      780.00      786.14     33.88 o 
 -20   6   2      240.99      263.83     17.45 o 
 -18   6   2       88.86       85.16     11.36 o 
 -16   6   2     1210.96     1184.17     60.12 o 
 -14   6   2      166.25      167.37     16.71 o 
 -12   6   2     1758.69     1714.58     79.69 o 
   2   6   2      146.31      155.40     14.81 o 
   4   6   2     1517.72     1501.56     52.08 o 
   6   6   2      580.99      590.05     26.71 o 
   8   6   2     1177.40     1151.07     43.01 o 
  10   6   2     1477.48     1472.18     53.97 o 
  12   6   2      586.78      605.95     29.94 o 
  14   6   2      701.95      721.83     33.80 o 
  16   6   2      205.22      196.68     19.12 o 
  18   6   2      609.11      623.74     33.36 o 
  20   6   2      481.60      517.24     31.68 o 
  22   6   2      459.55      471.94     33.00 o 
  24   6   2      646.98      666.66     37.69 o 
 -15   7   2       58.41       59.96     14.40 o 
   1   7   2       16.56       22.08     12.62 o 
   3   7   2      130.76      154.43     18.01 o 
   5   7   2      178.33      174.46     20.83 o 
   7   7   2      160.93      163.58     16.92 o 
   9   7   2      377.25      396.68     23.32 o 
  11   7   2      113.74      134.61     16.40 o 
  13   7   2       56.45       37.49     15.46 o 
  15   7   2      149.42      152.78     19.68 o 
 -35   1   3      140.00      141.74     39.45 o 
 -33   1   3     1039.59     1030.95     93.88 o 
 -31   1   3     1208.88     1186.36     44.50 o 
 -29   1   3     1454.78     1460.63     51.61 o 
 -27   1   3      118.42      115.21     13.78 o 
 -25   1   3     2819.88     2774.62     93.92 o 
 -21   1   3     2021.23     1997.96     53.09 o 
 -19   1   3      763.82      754.09     21.57 o 
 -17   1   3     5673.95     5710.24    132.07 o 
 -15   1   3     2478.81     2508.99     55.75 o 
 -13   1   3     2759.00     2799.84     65.38 o 
 -11   1   3     2107.89     2199.83     49.14 o 
  -9   1   3     2904.11     2850.39     65.20 o 
  -7   1   3     3503.06     3547.90    111.07 o 
  -3   1   3    17267.75    17316.71    494.92 o 
  -1   1   3     4585.66     4954.84    153.53 o 
   1   1   3    11908.49    12342.65    348.89 o 
   3   1   3     4278.93     4376.21    129.54 o 
   5   1   3     3587.54     3575.60     88.67 o 
   7   1   3     3065.72     3078.48     83.70 o 
   9   1   3     4907.69     5378.74    108.33 o 
  11   1   3     1518.44     1404.26     32.15 o 
  13   1   3     2480.59     2486.14     42.33 o 
  15   1   3     2067.53     2043.07     38.83 o 
  17   1   3     2674.37     2649.74     50.48 o 
  19   1   3     1236.00     1207.92     27.91 o 
  21   1   3     2845.72     2955.11     84.15 o 
  23   1   3      554.56      542.72     22.77 o 
  25   1   3     1065.40     1089.08     36.69 o 
  27   1   3      844.86      817.30     34.49 o 
  29   1   3     1049.95     1031.47     41.98 o 
  31   1   3      316.40      326.24     24.10 o 
  33   1   3      447.14      460.81     29.13 o 
  35   1   3      107.23      122.95     19.66 o 
  37   1   3      240.10      249.54     29.28 o 
  39   1   3      284.27      254.92     50.35 o 
 -38   2   3      721.60      665.00     75.81 o 
 -36   2   3      719.71      757.72     36.61 o 
 -34   2   3     1055.42     1089.51     42.71 o 
 -32   2   3      750.17      784.66     34.35 o 
 -30   2   3      949.32      914.06     41.98 o 
 -28   2   3     1600.60     1625.52     56.00 o 
 -26   2   3     3049.03     3053.97     94.94 o 
 -24   2   3     1623.28     1635.11     55.01 o 
 -22   2   3     2468.71     2399.80     73.45 o 
 -20   2   3     3014.16     3019.53     88.07 o 
 -18   2   3     2993.25     2836.23     87.26 o 
 -16   2   3     4526.20     4511.41    114.84 o 
 -14   2   3     8687.92     8468.16    199.82 o 
 -12   2   3     6365.39     6244.30    140.65 o 
 -10   2   3     3173.46     2998.06     70.27 o 
  -8   2   3    12358.03    12642.18    278.20 o 
  -6   2   3     6117.19     6348.04    139.80 o 
  -4   2   3     6587.86     6150.45    149.57 o 
  -2   2   3     4509.32     4392.07     93.32 o 
   0   2   3     7002.30     6943.82    139.95 o 
   2   2   3     8050.02     7890.20    153.97 o 
   4   2   3    12672.22    13138.80    255.77 o 
   6   2   3     8562.20     8630.63    156.68 o 
   8   2   3    10814.97    11016.10    219.21 o 
  10   2   3     4762.68     4768.45    103.94 o 
  12   2   3     3829.59     3690.22     81.83 o 
  14   2   3     4531.25     4628.19    114.21 o 
  16   2   3     4519.10     4560.13    114.98 o 
  18   2   3     4485.84     4601.10    120.25 o 
  20   2   3     1772.96     1899.31     52.09 o 
  22   2   3     4880.38     4699.38    104.97 o 
  24   2   3     2315.38     2270.41     63.05 o 
  26   2   3     1876.03     1910.33     71.99 o 
  28   2   3     1057.45     1072.94     44.63 o 
  30   2   3     1522.91     1536.99     66.42 o 
  32   2   3      765.74      734.29     41.53 o 
  34   2   3      778.33      786.64     45.82 o 
  36   2   3      580.19      575.37     40.20 o 
 -37   3   3       48.78       42.71     18.74 o 
 -35   3   3      862.75      832.69     38.18 o 
 -33   3   3      906.87      856.06     38.68 o 
 -31   3   3      941.05      907.58     37.99 o 
 -29   3   3      464.98      473.55     25.82 o 
 -27   3   3     1807.33     1796.36     59.91 o 
 -25   3   3     1047.55     1005.18     37.27 o 
 -23   3   3     2071.16     2095.27     66.75 o 
 -21   3   3     2903.19     2900.32     89.42 o 
 -19   3   3     4136.45     4080.82    123.75 o 
 -17   3   3     1612.88     1646.75     47.56 o 
 -15   3   3     1194.54     1171.82     39.03 o 
 -13   3   3     6998.81     6681.96    181.45 o 
 -11   3   3     6117.42     6103.83    158.89 o 
  -9   3   3     8383.87     8304.75    170.43 o 
  -7   3   3     1998.51     1896.03     44.73 o 
  -5   3   3     3660.14     3637.89     84.25 o 
  -3   3   3     5569.84     5741.95    152.58 o 
  -1   3   3    10045.50    10526.05    237.43 o 
   1   3   3     3539.95     3416.28     79.62 o 
   3   3   3     6133.35     6108.37    117.82 o 
   5   3   3     6961.70     6875.27    141.53 o 
   7   3   3     3804.20     3673.02     85.85 o 
   9   3   3     5038.32     5018.84    110.80 o 
  11   3   3     9931.67    10108.88    261.54 o 
  13   3   3     6954.00     6901.31    176.42 o 
  15   3   3      223.54      292.62     17.01 o 
  17   3   3     3480.33     3350.12     88.79 o 
  19   3   3     2404.35     2384.68     67.82 o 
  21   3   3     1686.57     1638.60     48.91 o 
  23   3   3     2378.06     2363.00     69.97 o 
  25   3   3     1813.47     1837.17     55.21 o 
  27   3   3     2049.62     2061.18     65.54 o 
  29   3   3      708.29      739.07     44.12 o 
  31   3   3      450.67      518.57     37.77 o 
  33   3   3     1028.17      998.90     78.47 o 
  35   3   3      619.84      676.63     54.38 o 
 -34   4   3      146.17      177.84     21.08 o 
 -32   4   3       12.99       -1.96     17.04 o 
 -30   4   3      396.45      384.03     24.37 o 
 -28   4   3      343.83      369.05     22.67 o 
 -26   4   3      305.48      305.41     19.92 o 
 -24   4   3      787.12      786.08     35.28 o 
 -22   4   3      748.23      734.15     32.32 o 
 -20   4   3      256.51      270.49     23.80 o 
 -18   4   3      631.07      619.86     26.91 o 
 -16   4   3     2040.04     1976.27     67.57 o 
 -14   4   3     1291.90     1253.01     44.65 o 
 -12   4   3      307.57      309.35     14.24 o 
 -10   4   3      345.08      328.22     13.37 o 
  -8   4   3     2999.98     2979.77     76.49 o 
  -6   4   3     3046.60     3073.65     92.16 o 
  -4   4   3     1677.52     1666.22     47.88 o 
  -2   4   3      574.97      608.79     47.14 o 
   0   4   3     1732.28     1742.90     52.69 o 
   2   4   3      760.86      754.65     24.19 o 
   4   4   3      633.12      659.50     23.24 o 
   6   4   3     2013.22     1980.53     59.99 o 
   8   4   3     2346.23     2317.83     61.02 o 
  10   4   3      132.13      161.85     10.80 o 
  12   4   3      984.15      963.11     30.05 o 
  14   4   3      604.16      568.11     22.26 o 
  16   4   3     2693.52     2567.52     72.22 o 
  18   4   3      614.03      600.45     24.39 o 
  20   4   3      153.70      210.61     16.66 o 
  22   4   3      844.62      854.48     32.22 o 
  24   4   3      638.25      626.60     27.92 o 
  26   4   3       23.92       30.89     14.21 o 
  28   4   3      572.51      580.87     25.75 o 
  30   4   3      326.68      329.52     28.18 o 
  32   4   3      492.86      604.28     48.47 o 
 -31   5   3      116.20      113.82     18.75 o 
 -29   5   3       50.74       55.82     28.22 o 
 -27   5   3      132.24      113.41     18.09 o 
 -25   5   3      509.21      495.93     27.86 o 
 -23   5   3       66.75       25.61     13.18 o 
 -21   5   3        9.04       12.96     11.91 o 
 -19   5   3      107.67      111.36     13.15 o 
 -17   5   3       67.59       92.42     11.18 o 
 -15   5   3      255.06      242.85     15.73 o 
 -13   5   3      206.10      189.55     11.55 o 
 -11   5   3      212.28      200.19     12.00 o 
  -9   5   3       96.67      107.63     27.72 o 
  -7   5   3      295.12      250.75     37.40 o 
  -5   5   3       68.33       85.12     26.45 o 
  -3   5   3      834.49      905.07     70.45 o 
  -1   5   3     1743.97     1744.98     73.93 o 
   1   5   3      327.03      361.61     20.87 o 
   3   5   3       16.68       25.50      6.64 o 
   5   5   3      327.26      303.96     15.31 o 
   7   5   3      119.11      130.63     10.83 o 
   9   5   3      296.22      295.44     16.58 o 
  11   5   3        1.04       -3.60      9.68 o 
  13   5   3       18.09       23.40     10.02 o 
  15   5   3       66.01       82.32     12.21 o 
  17   5   3      124.08      136.85     14.17 o 
  19   5   3       82.82       77.84     19.02 o 
  21   5   3      590.94      593.10     27.48 o 
  23   5   3      392.49      400.81     23.21 o 
  25   5   3      216.33      179.80     22.46 o 
  27   5   3      230.75      225.89     24.91 o 
  29   5   3        0.86      -18.90     18.90 o 
 -24   6   3       41.42       59.20     24.38 o 
 -22   6   3      602.45      592.54     28.38 o 
 -20   6   3      568.93      603.47     27.43 o 
 -18   6   3      123.22      106.70     18.42 o 
 -16   6   3      287.78      279.82     24.78 o 
 -14   6   3      184.34      189.62     17.74 o 
 -12   6   3     1001.96     1055.17     52.13 o 
  -8   6   3      800.48      846.47     72.20 o 
  -6   6   3      890.21      971.25     74.08 o 
  -4   6   3      223.99      229.29     39.13 o 
  -2   6   3      575.13      596.39     63.85 o 
   0   6   3     1250.01     1260.57     58.67 o 
   2   6   3       39.03       41.70     11.64 o 
   4   6   3     1254.00     1248.33     44.46 o 
   6   6   3      297.69      342.97     19.94 o 
   8   6   3      725.04      716.24     41.40 o 
  10   6   3      320.19      299.53     19.99 o 
  12   6   3      362.96      353.38     22.52 o 
  14   6   3      198.21      212.80     19.15 o 
  16   6   3      676.01      741.90     35.31 o 
  18   6   3      335.15      348.79     26.87 o 
  20   6   3      378.49      353.28     26.50 o 
  22   6   3      201.84      189.49     22.94 o 
 -15   7   3      321.74      295.89     24.28 o 
  -1   7   3      740.44      740.05     38.89 o 
   1   7   3      503.86      531.30     32.36 o 
   3   7   3      595.79      600.56     38.60 o 
   5   7   3      653.90      673.34     41.18 o 
   7   7   3      168.85      180.03     15.22 o 
   9   7   3      669.00      665.29     30.81 o 
  11   7   3      393.63      418.50     25.55 o 
  13   7   3      751.42      733.31     35.05 o 
  15   7   3      719.51      747.54     51.38 o 
 -28   0   4     3777.23     4074.33    263.23 o 
 -26   0   4     5369.74     5266.78    356.28 o 
 -24   0   4     5175.82     5322.46    138.29 o 
 -22   0   4      498.29      469.70     20.06 o 
 -20   0   4     4598.60     4650.04    121.13 o 
 -18   0   4     3958.57     4121.67    113.82 o 
 -16   0   4    13409.39    13117.89    323.75 o 
 -12   0   4    20045.76    20500.94    531.88 o 
 -10   0   4    10968.15    11499.95    382.67 o 
  -8   0   4     5541.59     5220.30    174.78 o 
  -6   0   4    23800.03    24946.20    761.21 o 
  -4   0   4    12007.85    11894.57    441.56 o 
  -2   0   4    17039.96    17448.64    594.09 o 
   0   0   4     4579.24     4460.08    140.27 o 
   2   0   4    29096.97    28788.05   1075.70 o 
   4   0   4    14021.49    14825.28    523.08 o 
   6   0   4    12158.58    11922.34    352.87 o 
   8   0   4     8763.59     8836.21    286.29 o 
  10   0   4     4949.63     4817.07    131.40 o 
  12   0   4     9444.20     9645.11    286.22 o 
  14   0   4     9234.15     9832.96    293.93 o 
  16   0   4     3440.26     3310.79    110.87 o 
  18   0   4     4506.70     4541.66    146.36 o 
  20   0   4     5785.99     5687.98    207.90 o 
  22   0   4     2470.95     2436.68    101.45 o 
  24   0   4     2787.09     2793.61    143.17 o 
  26   0   4     2599.05     2608.51    132.60 o 
  28   0   4     1539.68     1574.47     77.70 o 
  30   0   4      997.38      946.05     56.36 o 
  32   0   4     2521.74     2477.65    120.84 o 
  34   0   4     1233.86     1153.84     71.74 o 
  36   0   4      568.08      550.41     47.98 o 
  38   0   4      545.53      555.91     49.51 o 
 -35   1   4      323.16      370.49     52.70 o 
 -33   1   4      633.89      614.76     66.95 o 
 -31   1   4     1327.05     1294.68     47.27 o 
 -29   1   4      970.15      964.34     34.99 o 
 -27   1   4      683.30      737.52     31.92 o 
 -25   1   4      190.05      190.58     15.88 o 
 -23   1   4     4651.54     4752.74    132.67 o 
 -21   1   4     5945.92     6027.51    152.95 o 
 -19   1   4     1212.60     1156.02     32.04 o 
 -17   1   4     1785.58     1759.48     43.88 o 
 -15   1   4     3346.44     3497.28     73.07 o 
 -13   1   4     2418.36     2349.25     55.35 o 
 -11   1   4     9594.14     9576.88    224.00 o 
  -9   1   4     2617.12     2516.84     49.90 o 
  -7   1   4    12130.02    12663.95    267.83 o 
  -5   1   4     5026.34     4920.20    135.92 o 
  -3   1   4     8458.37     8645.62    257.40 o 
  -1   1   4    10154.14    11295.71    322.54 o 
   1   1   4     8959.27     9652.16    292.26 o 
   3   1   4     5115.09     5065.08    137.63 o 
   5   1   4     2975.44     2824.78     60.01 o 
   7   1   4     6805.18     7134.58    135.07 o 
   9   1   4     7534.83     7891.88    143.28 o 
  11   1   4     2944.18     2883.79     51.12 o 
  13   1   4     5256.70     5243.74     97.69 o 
  15   1   4     4498.82     4402.62     84.46 o 
  17   1   4     1868.66     1806.84     36.39 o 
  19   1   4     3550.73     3646.36     77.69 o 
  21   1   4     1850.48     1812.44     57.31 o 
  23   1   4     2365.27     2376.82     69.84 o 
  25   1   4      839.06      845.73     34.68 o 
  27   1   4     2203.17     2141.12     72.59 o 
  29   1   4      887.38      885.15     38.91 o 
  31   1   4      648.67      666.06     33.36 o 
  33   1   4      525.52      535.41     32.03 o 
  35   1   4      745.79      789.11     38.42 o 
  37   1   4      621.12      685.92     52.60 o 
 -38   2   4       53.88       36.61     42.92 o 
 -36   2   4      334.87      324.42     25.06 o 
 -34   2   4       67.97       74.63     17.91 o 
 -32   2   4      106.96      130.38     23.20 o 
 -30   2   4      319.00      322.66     21.99 o 
 -28   2   4      218.93      188.25     17.06 o 
 -26   2   4      553.17      579.60     26.73 o 
 -24   2   4      200.99      208.78     17.86 o 
 -22   2   4      326.29      306.59     17.36 o 
 -20   2   4      657.98      683.60     23.71 o 
 -18   2   4     2788.29     2677.38     76.40 o 
 -16   2   4     2605.90     2647.70     68.83 o 
 -14   2   4     1104.92     1111.37     29.91 o 
 -12   2   4      332.22      320.38     13.35 o 
 -10   2   4      326.26      326.58     11.59 o 
  -8   2   4      538.73      544.88     15.66 o 
  -6   2   4     2487.32     2529.69     57.85 o 
  -4   2   4      843.89      886.72     19.26 o 
  -2   2   4     1681.95     1682.72     37.05 o 
   0   2   4      259.24      253.95      7.64 o 
   2   2   4      714.19      743.24     19.22 o 
   4   2   4     1565.77     1750.00     41.10 o 
   6   2   4      613.87      622.99     15.28 o 
   8   2   4      566.19      530.88     12.62 o 
  10   2   4     2084.16     1959.76     44.62 o 
  12   2   4      363.72      371.05     12.75 o 
  14   2   4      709.73      734.40     22.57 o 
  16   2   4      681.19      612.97     22.17 o 
  18   2   4     1243.93     1225.96     33.40 o 
  20   2   4       11.33       12.88      7.06 o 
  22   2   4      552.96      534.48     19.39 o 
  24   2   4      157.48      172.48     16.71 o 
  26   2   4      290.44      269.45     20.10 o 
  28   2   4      270.18      288.08     22.75 o 
  30   2   4      236.29      251.36     25.71 o 
  32   2   4      243.91      244.63     27.48 o 
  34   2   4       61.23       59.31     22.61 o 
  36   2   4        8.47       43.81     22.43 o 
 -37   3   4       90.70       62.93     19.72 o 
 -35   3   4      122.66      112.02     19.50 o 
 -33   3   4      147.47      139.37     19.44 o 
 -31   3   4       42.40       31.50     15.29 o 
 -29   3   4      338.81      338.63     22.38 o 
 -27   3   4      474.25      493.70     27.74 o 
 -25   3   4      110.58       96.68     13.66 o 
 -23   3   4      446.12      487.69     23.54 o 
 -21   3   4      232.95      227.84     14.84 o 
 -19   3   4      436.36      432.89     18.51 o 
 -17   3   4      279.39      280.91     14.61 o 
 -15   3   4     1335.73     1304.42     43.84 o 
 -13   3   4      555.75      498.60     27.10 o 
 -11   3   4      434.30      426.30     31.09 o 
  -9   3   4      385.13      384.95     14.58 o 
  -7   3   4     1620.88     1593.36     35.68 o 
  -5   3   4     1121.28     1147.52     36.94 o 
  -3   3   4     1694.51     1732.91     53.17 o 
  -1   3   4       25.58       27.00      3.38 o 
   1   3   4     1320.43     1292.32     29.76 o 
   3   3   4        4.99       10.22      3.42 o 
   5   3   4      180.15      173.40      7.36 o 
   7   3   4     1493.77     1451.24     35.20 o 
   9   3   4     1248.05     1176.66     32.34 o 
  11   3   4      436.25      468.12     20.40 o 
  13   3   4      239.91      267.35     18.66 o 
  15   3   4      889.63      826.01     28.00 o 
  17   3   4      127.25      120.77     11.55 o 
  19   3   4      588.39      619.74     24.89 o 
  21   3   4      168.98      191.47     14.94 o 
  23   3   4      264.45      298.39     16.76 o 
  25   3   4       25.59       27.27     11.36 o 
  27   3   4      132.97      114.55     20.85 o 
  29   3   4       48.39       36.22     19.25 o 
  31   3   4      519.66      613.35     46.77 o 
  33   3   4      154.89      169.88     31.71 o 
  35   3   4       73.98       73.79     24.30 o 
 -34   4   4      272.15      301.46     24.30 o 
 -32   4   4      134.28      119.88     18.74 o 
 -30   4   4      661.36      656.11     32.03 o 
 -28   4   4      797.92      744.95     32.54 o 
 -26   4   4      385.78      372.22     22.53 o 
 -24   4   4      574.75      600.57     30.43 o 
 -22   4   4     1549.45     1477.59     55.06 o 
 -20   4   4      899.90      837.68     34.59 o 
 -18   4   4     2055.61     2034.79     70.41 o 
 -16   4   4     1172.09     1156.44     43.21 o 
 -14   4   4     1674.01     1678.70     56.40 o 
 -12   4   4     1463.98     1456.39     46.50 o 
 -10   4   4     2142.74     2165.43     63.95 o 
  -8   4   4     2701.53     2614.03     97.82 o 
  -6   4   4     2382.92     2346.59     88.95 o 
  -4   4   4     4250.75     4224.27    152.88 o 
  -2   4   4     2544.24     2567.38     98.49 o 
   0   4   4     1326.54     1278.47     38.67 o 
   2   4   4     4102.90     4109.06    117.07 o 
   4   4   4     3511.92     3583.11    103.00 o 
   6   4   4      915.97      944.47     31.31 o 
   8   4   4      410.95      447.81     19.08 o 
  10   4   4     3869.25     3729.18    100.28 o 
  12   4   4     1067.36     1034.53     32.83 o 
  14   4   4     2809.62     2838.92     79.30 o 
  16   4   4     2077.97     1979.31     57.44 o 
  18   4   4     2386.97     2388.45     68.65 o 
  20   4   4      419.80      414.39     21.58 o 
  22   4   4      516.36      493.44     24.14 o 
  24   4   4      452.76      443.78     23.90 o 
  26   4   4     1322.39     1417.95     47.32 o 
  28   4   4     1017.79     1010.42     35.92 o 
  30   4   4      459.82      455.30     64.33 o 
  32   4   4      568.14      589.93     74.11 o 
 -31   5   4      537.29      622.01     31.58 o 
 -29   5   4      430.19      447.19     42.88 o 
 -27   5   4      190.17      174.36     19.58 o 
 -25   5   4     1071.45      957.12     46.41 o 
 -23   5   4     1095.91     1068.84     42.93 o 
 -21   5   4      771.00      729.50     45.85 o 
 -19   5   4      738.56      746.34     31.35 o 
 -17   5   4     1725.40     1659.39     58.26 o 
 -15   5   4     1388.90     1366.22     48.20 o 
 -13   5   4     1291.50     1294.14     44.29 o 
 -11   5   4     2077.25     2003.18     61.41 o 
  -9   5   4     2099.45     2176.52     81.86 o 
  -7   5   4     1800.29     1802.49    124.66 o 
  -5   5   4     1395.22     1496.27    112.45 o 
  -3   5   4     2931.43     2911.36    111.04 o 
  -1   5   4     4017.56     4087.43    116.87 o 
   1   5   4     1682.40     1763.39     67.37 o 
   3   5   4     1297.61     1391.65     43.51 o 
   5   5   4     1880.39     1946.33     59.22 o 
   7   5   4     2907.10     2878.27     86.45 o 
   9   5   4     2085.29     2095.58     64.55 o 
  11   5   4     1497.35     1444.55     47.50 o 
  13   5   4     1397.67     1433.30     48.00 o 
  15   5   4     1562.12     1522.52     50.85 o 
  17   5   4      575.88      554.54     25.02 o 
  19   5   4     1066.84     1036.33     36.96 o 
  21   5   4     2398.88     2413.68     71.45 o 
  23   5   4     1198.88     1209.76     45.81 o 
  25   5   4      387.24      424.72     31.42 o 
  27   5   4      576.23      627.22     38.45 o 
 -24   6   4      205.91      222.01     18.85 o 
 -22   6   4       72.59       69.02     13.89 o 
 -20   6   4      874.64      854.78     34.54 o 
 -18   6   4      231.94      237.67     15.31 o 
 -16   6   4      504.70      485.63     32.11 o 
 -14   6   4      435.33      441.34     29.91 o 
 -12   6   4     1571.06     1509.96     72.69 o 
 -10   6   4      837.57      914.58     77.70 o 
  -8   6   4      497.60      496.24     57.44 o 
  -6   6   4     1176.53     1182.19     95.71 o 
  -4   6   4      394.61      380.68     47.83 o 
  -2   6   4      246.61      228.35     16.63 o 
   0   6   4      482.81      488.04     25.71 o 
   2   6   4     1990.16     1976.94     57.66 o 
   4   6   4     1696.52     1752.43     54.64 o 
   6   6   4      865.21      897.78     44.40 o 
   8   6   4      408.19      415.37     21.33 o 
  10   6   4      464.96      460.02     25.58 o 
  12   6   4      744.79      796.46     40.27 o 
  14   6   4      447.40      474.03     28.26 o 
  16   6   4      521.04      553.12     30.95 o 
  18   6   4      460.78      457.73     29.28 o 
  20   6   4      699.37      687.56     36.47 o 
  22   6   4      267.26      288.26     25.97 o 
 -15   7   4      416.34      363.99     27.60 o 
  -1   7   4      118.07      131.31     15.74 o 
   1   7   4      115.28      132.42     16.90 o 
   3   7   4       35.29       35.60     15.84 o 
   5   7   4       81.07       88.09     18.69 o 
   7   7   4      236.48      238.23     17.33 o 
   9   7   4     1082.77     1061.90     42.44 o 
  11   7   4      168.72      169.98     18.19 o 
  13   7   4        7.39        4.49     15.21 o 
 -35   1   5      361.04      315.24     48.42 o 
 -33   1   5      770.64      782.02     79.36 o 
 -31   1   5       54.58       62.14     14.77 o 
 -29   1   5      371.78      352.59     22.39 o 
 -27   1   5     1495.05     1502.74     53.46 o 
 -25   1   5      213.67      224.81     15.90 o 
 -23   1   5      702.77      662.16     28.00 o 
 -21   1   5     1673.40     1621.62     44.33 o 
 -19   1   5     3276.38     3301.03     72.54 o 
 -17   1   5      641.85      616.48     19.61 o 
 -15   1   5     1813.83     1787.24     44.84 o 
 -13   1   5     4694.11     4824.11    104.38 o 
 -11   1   5     3612.69     3429.75     62.22 o 
  -9   1   5     1122.87     1079.06     27.78 o 
  -7   1   5     7141.36     7243.16    135.34 o 
  -5   1   5     8325.12     8815.02    174.84 o 
  -3   1   5      413.11      332.40     10.96 o 
  -1   1   5     4493.69     4931.18    168.28 o 
   1   1   5      495.10      552.73     19.13 o 
   3   1   5     9095.81     9778.08    193.39 o 
   5   1   5     1931.02     1874.60     37.82 o 
   7   1   5     7797.75     7998.35    160.58 o 
   9   1   5     2239.26     2314.80     49.45 o 
  11   1   5     4448.76     4389.21     76.73 o 
  13   1   5      886.48      906.92     21.20 o 
  15   1   5       78.75       80.27      5.83 o 
  17   1   5     3952.84     4036.78     80.66 o 
  19   1   5     2414.22     2420.70     69.66 o 
  21   1   5      321.95      328.05     16.71 o 
  23   1   5      969.75      986.93     40.04 o 
  25   1   5     1787.76     1730.93     58.77 o 
  27   1   5      218.46      209.53     19.05 o 
  29   1   5      550.98      577.55     30.75 o 
  31   1   5      743.72      749.55     36.78 o 
  33   1   5      296.93      291.93     23.88 o 
  35   1   5       67.44       50.80     21.68 o 
  37   1   5      211.44      209.42     27.30 o 
 -38   2   5      734.77      829.06     87.48 o 
 -36   2   5      422.74      423.44     27.41 o 
 -34   2   5      236.30      237.00     22.26 o 
 -32   2   5     1937.57     1934.61     78.25 o 
 -30   2   5     1309.54     1277.86     47.69 o 
 -28   2   5     1007.80      998.24     39.70 o 
 -26   2   5     1005.26      999.19     38.57 o 
 -24   2   5     1195.27     1165.10     39.47 o 
 -22   2   5     2498.76     2454.63     76.70 o 
 -20   2   5      527.69      532.02     21.29 o 
 -18   2   5     6454.86     6252.35    157.37 o 
 -16   2   5     4997.45     4854.98    124.89 o 
 -14   2   5     4003.00     3716.38     89.93 o 
 -12   2   5     3421.45     3423.16     77.83 o 
 -10   2   5     4574.60     4738.18     99.07 o 
  -8   2   5     8376.83     8573.84    214.57 o 
  -6   2   5     4514.42     4124.68     93.83 o 
  -2   2   5    14663.42    15337.48    326.45 o 
   0   2   5     8656.57     8982.07    172.63 o 
   2   2   5     5187.92     5047.77    109.60 o 
   4   2   5     4747.21     4620.66     98.45 o 
   6   2   5     7924.73     7753.06    143.59 o 
   8   2   5     5402.56     5502.18    116.11 o 
  10   2   5     1707.20     1699.43     38.99 o 
  12   2   5     8228.81     8327.89    181.34 o 
  14   2   5     5227.44     5056.42    118.36 o 
  16   2   5     1868.94     1904.55     41.33 o 
  18   2   5     2242.81     2226.26     54.78 o 
  20   2   5     2603.51     2478.97     57.70 o 
  22   2   5     2538.45     2555.41     63.39 o 
  24   2   5     2787.79     2804.81     95.90 o 
  26   2   5     1025.40     1020.24     41.80 o 
  28   2   5     1896.22     1902.19     77.64 o 
  30   2   5      780.79      756.39     43.64 o 
  32   2   5      402.72      362.08     31.81 o 
  34   2   5      438.74      471.85     36.23 o 
  36   2   5      927.03      945.43     51.37 o 
 -37   3   5      396.63      365.01     46.73 o 
 -35   3   5      605.29      604.79     32.99 o 
 -33   3   5      577.56      595.66     31.61 o 
 -31   3   5     1200.54     1180.43     45.39 o 
 -29   3   5      123.74      111.30     16.31 o 
 -27   3   5     1821.38     1795.39     61.19 o 
 -25   3   5     1271.34     1289.26     46.40 o 
 -23   3   5     2076.51     2056.04     68.89 o 
 -21   3   5     1446.95     1420.00     47.24 o 
 -19   3   5     1220.82     1187.42     56.92 o 
 -17   3   5     2323.15     2259.62     69.59 o 
 -15   3   5      836.34      833.42     41.74 o 
 -13   3   5     9019.72     8950.41    251.78 o 
 -11   3   5     4726.43     4572.38    126.24 o 
  -9   3   5     1942.00     1834.22     42.08 o 
  -7   3   5     4976.15     4936.31    124.06 o 
  -5   3   5     3079.19     3081.42     70.75 o 
  -3   3   5     4391.49     4324.90    112.57 o 
  -1   3   5     2709.14     2581.14     57.54 o 
   1   3   5     4373.29     4081.96     87.95 o 
   3   3   5     8548.66     8748.41    203.60 o 
   5   3   5     3429.32     3387.60     84.89 o 
   7   3   5     3531.44     3554.85     99.30 o 
   9   3   5     5307.01     5011.90    129.22 o 
  11   3   5     1763.25     1785.36     47.95 o 
  13   3   5     2167.50     2172.76     62.89 o 
  15   3   5     2608.96     2505.73     69.75 o 
  17   3   5     2847.60     2748.56     71.09 o 
  19   3   5     2661.16     2612.30     67.44 o 
  21   3   5     1560.63     1512.02     42.21 o 
  23   3   5     2227.87     2174.15     56.83 o 
  25   3   5      933.82      927.29     31.21 o 
  27   3   5      736.80      712.18     43.16 o 
  29   3   5      865.27      844.81     47.84 o 
  33   3   5     1356.57     1392.36     77.54 o 
 -34   4   5        2.68       -1.95     17.39 o 
 -32   4   5      230.46      230.20     21.70 o 
 -30   4   5      272.12      276.73     22.86 o 
 -28   4   5      475.38      478.07     27.14 o 
 -26   4   5      468.96      435.08     24.25 o 
 -24   4   5      136.44      113.31     14.75 o 
 -22   4   5      982.23      941.97     52.31 o 
 -20   4   5      315.10      295.95     19.20 o 
 -18   4   5     1364.10     1317.52     49.78 o 
 -16   4   5      634.15      577.50     25.70 o 
 -14   4   5      302.75      289.00     17.79 o 
 -12   4   5      764.05      749.67     26.30 o 
 -10   4   5      483.44      499.44     19.61 o 
  -8   4   5     2820.93     2783.93     81.28 o 
  -6   4   5     1318.72     1337.22     42.24 o 
  -4   4   5      731.24      685.51     23.22 o 
  -2   4   5     2149.83     2112.14     62.48 o 
   0   4   5      926.19      893.01     29.06 o 
   2   4   5      902.05      866.09     28.66 o 
   4   4   5     1830.45     1729.15     52.54 o 
   6   4   5      347.72      356.91     16.59 o 
   8   4   5     2249.52     2187.66     66.67 o 
  10   4   5      342.19      341.82     17.95 o 
  12   4   5     1218.62     1170.14     40.24 o 
  14   4   5      991.37      981.44     35.17 o 
  16   4   5      675.89      649.85     25.63 o 
  18   4   5      408.14      435.27     21.80 o 
  20   4   5      593.58      610.59     27.00 o 
  22   4   5      385.04      392.11     21.88 o 
  24   4   5      350.28      361.30     22.00 o 
  26   4   5      620.67      654.94     29.94 o 
  28   4   5      553.95      536.94     31.22 o 
  30   4   5      214.87      176.16     49.93 o 
 -31   5   5      210.22      213.30     52.38 o 
 -29   5   5        0.40       -1.69     16.39 o 
 -27   5   5       52.26       49.64     16.28 o 
 -25   5   5       49.30       48.54     15.18 o 
 -23   5   5      305.56      303.60     21.08 o 
 -21   5   5       93.40       75.92     13.85 o 
 -19   5   5      196.49      182.80     20.46 o 
 -17   5   5      343.94      342.81     20.18 o 
 -15   5   5        7.80        4.44     15.96 o 
 -13   5   5      101.90       95.65     10.35 o 
 -11   5   5       16.91       18.20      7.76 o 
  -9   5   5      371.15      384.11     16.65 o 
  -7   5   5      472.19      442.67     17.37 o 
  -5   5   5      144.00      140.10      8.98 o 
  -3   5   5     1329.86     1376.57     46.80 o 
  -1   5   5       70.16       81.88      8.37 o 
   1   5   5      653.32      622.50     23.47 o 
   3   5   5      109.93      109.04     10.11 o 
   5   5   5       88.91       95.60     10.26 o 
   7   5   5        8.76       18.08      9.44 o 
   9   5   5       31.26       22.76     11.56 o 
  11   5   5       31.44       40.48     11.00 o 
  13   5   5      159.89      155.31     14.99 o 
  15   5   5       78.57       67.78     13.90 o 
  17   5   5       72.26       94.64     15.12 o 
  19   5   5      137.05      166.78     17.95 o 
  21   5   5      351.30      365.47     24.18 o 
  23   5   5       26.87       54.26     17.01 o 
  25   5   5      138.77      151.65     20.09 o 
  27   5   5       66.57       50.86     18.43 o 
 -24   6   5      138.99      139.03     21.81 o 
 -22   6   5       30.81       36.45     13.36 o 
 -20   6   5      410.62      397.04     22.31 o 
 -18   6   5      324.63      328.51     18.82 o 
 -16   6   5      137.85      137.82     18.43 o 
 -14   6   5     1184.86     1210.70     62.16 o 
 -12   6   5      218.62      223.65     21.40 o 
 -10   6   5       64.38       62.87     13.99 o 
  -8   6   5      463.05      437.47     44.55 o 
  -6   6   5      459.76      443.17     24.10 o 
  -4   6   5      958.42      953.07     41.01 o 
  -2   6   5      175.16      200.06     26.76 o 
   0   6   5      335.26      338.67     16.99 o 
   2   6   5      877.08      909.20     33.36 o 
   4   6   5      841.65      946.56     34.12 o 
   6   6   5      276.35      295.66     17.68 o 
   8   6   5      352.63      345.63     20.42 o 
  10   6   5      233.79      233.38     17.19 o 
  12   6   5      865.61      870.23     34.48 o 
  14   6   5      137.15      171.52     17.52 o 
  16   6   5      818.50      840.42     35.45 o 
  18   6   5      127.76      127.27     19.92 o 
  20   6   5      434.11      457.24     30.54 o 
  22   6   5       17.95       17.89     26.79 o 
 -15   7   5      353.16      344.49     27.61 o 
 -13   7   5      286.35      249.98     21.76 o 
  -3   7   5      477.26      446.50     28.88 o 
  -1   7   5      946.54      936.19     49.01 o 
   1   7   5      266.86      250.06     22.40 o 
   3   7   5      244.38      261.27     24.07 o 
   5   7   5      242.92      277.84     17.91 o 
   7   7   5     1426.52     1390.96     52.03 o 
   9   7   5      201.83      209.10     40.91 o 
  11   7   5      943.55      985.83     57.24 o 
 -28   0   6     2485.53     2480.72    170.18 o 
 -26   0   6      123.31       86.84     24.59 o 
 -24   0   6     2478.75     2543.80     80.98 o 
 -22   0   6     6985.34     6931.96    190.73 o 
 -20   0   6     3372.05     3330.88     84.36 o 
 -18   0   6     3244.62     3113.34     84.00 o 
 -16   0   6     1777.98     1756.86     48.28 o 
 -14   0   6     4964.46     4829.93    108.87 o 
 -12   0   6     4640.41     4528.67    111.33 o 
 -10   0   6     6757.60     6709.39    200.31 o 
  -8   0   6    15334.18    16196.68    518.55 o 
  -6   0   6     4813.46     4521.98    119.33 o 
  -4   0   6     6189.26     5743.01    158.87 o 
  -2   0   6     9013.37     8794.11    232.27 o 
   0   0   6    15340.44    15977.59    430.39 o 
   2   0   6    11182.09    11766.16    374.36 o 
   8   0   6    15782.36    16671.54    528.25 o 
  10   0   6     4408.81     4661.88    151.96 o 
  12   0   6     9249.65     9236.99    283.45 o 
  14   0   6     3930.84     3868.14    157.09 o 
  16   0   6     8918.10     8795.15    301.80 o 
  18   0   6     3111.17     3117.59    131.32 o 
  20   0   6      155.98      150.37     16.24 o 
  22   0   6     6728.64     6766.57    307.76 o 
  24   0   6     4329.86     4155.43    177.94 o 
  26   0   6      728.00      722.13     68.36 o 
  28   0   6     1222.40     1281.74     71.75 o 
  30   0   6     1550.44     1501.64     78.84 o 
  32   0   6     1192.30     1173.37     71.08 o 
  34   0   6      801.93      869.26     58.89 o 
  36   0   6      876.72      929.47     70.60 o 
 -35   1   6      151.84      150.81     39.55 o 
 -33   1   6      465.38      495.34     62.80 o 
 -31   1   6      161.71      182.03     17.83 o 
 -29   1   6     1243.58     1265.57     46.60 o 
 -27   1   6     1628.65     1646.17     56.22 o 
 -25   1   6     1604.18     1586.43     52.40 o 
 -23   1   6     1597.25     1538.84     47.42 o 
 -21   1   6      426.73      407.81     17.25 o 
 -19   1   6     1261.05     1162.33     32.31 o 
 -17   1   6     4681.36     4520.26    105.61 o 
 -15   1   6     2242.60     2273.77     53.06 o 
 -13   1   6     3972.95     3914.72     83.34 o 
 -11   1   6     1836.67     1673.90     36.16 o 
  -9   1   6     4306.70     4175.92     75.74 o 
  -7   1   6     5109.71     5038.14    105.03 o 
  -5   1   6     3227.36     3249.36     67.13 o 
  -3   1   6    15012.35    16247.00    323.90 o 
   1   1   6     1933.95     1767.12     40.93 o 
   3   1   6     7504.31     7635.10    139.65 o 
   5   1   6     6242.94     6513.77    116.91 o 
   7   1   6     3562.02     3445.95     66.74 o 
   9   1   6     2623.28     2471.89     48.79 o 
  11   1   6     3065.45     2904.58     54.68 o 
  13   1   6     5504.67     5669.98    114.20 o 
  15   1   6     1170.76     1204.05     31.81 o 
  17   1   6     4092.61     4030.97     88.24 o 
  19   1   6     3022.03     2960.23     83.11 o 
  21   1   6     1642.43     1670.45     55.72 o 
  23   1   6      612.93      639.78     32.19 o 
  25   1   6      401.22      360.15     23.20 o 
  27   1   6     2204.07     2185.74     77.69 o 
  29   1   6     1351.51     1319.35     51.20 o 
  31   1   6      427.63      442.00     28.48 o 
  33   1   6      795.38      817.53     44.78 o 
  35   1   6      510.89      515.98     38.03 o 
 -38   2   6      166.70      150.13     48.09 o 
 -36   2   6       64.57       75.36     25.47 o 
 -34   2   6      142.31      116.38     19.15 o 
 -32   2   6      106.92       68.95     16.84 o 
 -30   2   6       33.04       38.31     14.36 o 
 -28   2   6       48.16       41.06     13.85 o 
 -26   2   6      496.08      531.41     38.69 o 
 -24   2   6      145.55      138.09     14.50 o 
 -22   2   6      192.05      205.34     14.93 o 
 -20   2   6      901.48      837.42     31.59 o 
 -18   2   6      493.60      496.51     17.87 o 
 -16   2   6        9.30        9.18      6.81 o 
 -14   2   6      495.54      456.71     17.98 o 
 -12   2   6     2061.05     1919.17     45.86 o 
 -10   2   6      348.51      360.17     14.15 o 
  -8   2   6     1607.51     1669.65     37.46 o 
  -6   2   6       65.65       72.56      5.49 o 
  -4   2   6      349.30      322.17     12.71 o 
  -2   2   6     2255.02     2355.86     54.12 o 
   0   2   6       59.55       71.69     11.89 o 
   2   2   6     2075.19     2144.06     46.40 o 
   4   2   6      448.20      464.59     23.62 o 
   6   2   6     1854.04     1720.52     35.45 o 
   8   2   6     1666.98     1704.28     37.08 o 
  10   2   6     1019.23     1023.51     26.86 o 
  12   2   6      851.25      831.10     23.28 o 
  14   2   6     2658.09     2629.81     58.10 o 
  16   2   6        9.47       17.78      6.89 o 
  18   2   6      306.98      297.33     13.55 o 
  20   2   6      253.61      274.01     13.89 o 
  22   2   6      275.10      261.15     16.06 o 
  24   2   6      279.29      279.59     21.07 o 
  26   2   6      314.96      310.54     25.99 o 
  28   2   6       46.61       60.04     18.89 o 
  30   2   6       36.11       31.08     19.91 o 
  32   2   6      247.29      256.08     28.56 o 
  34   2   6       85.17       77.05     23.22 o 
 -37   3   6       19.25        6.90     18.86 o 
 -35   3   6       57.51       55.69     20.51 o 
 -33   3   6       98.71       69.95     18.30 o 
 -31   3   6      178.18      184.35     19.96 o 
 -29   3   6       88.39       71.79     16.15 o 
 -27   3   6      175.04      180.64     17.36 o 
 -25   3   6      333.64      307.84     20.06 o 
 -23   3   6      326.73      339.86     20.27 o 
 -21   3   6       87.40       77.17     10.83 o 
 -19   3   6      251.62      244.54     15.20 o 
 -17   3   6      160.51      157.29     12.44 o 
 -15   3   6       90.51      104.87     11.49 o 
 -13   3   6      236.22      230.88     13.18 o 
 -11   3   6     1224.57     1252.77     37.93 o 
  -9   3   6     2228.32     2249.57     59.55 o 
  -7   3   6      264.71      263.35     11.73 o 
  -5   3   6      140.51      145.99      9.39 o 
  -3   3   6     1246.96     1268.88     38.99 o 
  -1   3   6      333.88      316.32     12.76 o 
   1   3   6     1239.75     1233.95     36.30 o 
   3   3   6      328.50      359.81     14.74 o 
   5   3   6     1299.35     1328.80     37.18 o 
   7   3   6      436.24      425.27     18.06 o 
   9   3   6      708.03      663.37     25.98 o 
  11   3   6      886.48      867.38     30.77 o 
  13   3   6      394.07      434.79     20.23 o 
  15   3   6      471.21      475.97     19.67 o 
  17   3   6      388.13      405.79     17.82 o 
  19   3   6      171.42      167.24     13.25 o 
  21   3   6      163.47      180.44     13.44 o 
  23   3   6       66.21       56.83     11.84 o 
  25   3   6       83.17       87.69     13.13 o 
  27   3   6      339.73      367.31     29.48 o 
  29   3   6      129.80      172.94     43.45 o 
  31   3   6      320.79      313.34     30.29 o 
  33   3   6       92.36       80.69     24.29 o 
 -34   4   6      330.00      328.35     25.53 o 
 -32   4   6       78.25       51.21     17.70 o 
 -30   4   6      467.90      436.96     26.60 o 
 -28   4   6      737.12      813.33     35.36 o 
 -26   4   6     1017.17     1030.70     39.75 o 
 -24   4   6      276.23      263.84     18.85 o 
 -22   4   6      731.42      738.81     33.55 o 
 -20   4   6     1943.72     1902.86     70.53 o 
 -18   4   6      875.30      861.19     65.78 o 
 -16   4   6      736.12      694.84     41.70 o 
 -14   4   6     1267.15     1293.69     41.38 o 
 -12   4   6     1329.54     1281.83     41.55 o 
 -10   4   6      203.94      221.40     20.33 o 
  -8   4   6     3791.39     3749.97    107.89 o 
  -6   4   6     2314.10     2299.29     69.11 o 
  -4   4   6     5076.78     5038.31    141.02 o 
  -2   4   6      622.81      597.49     22.25 o 
   0   4   6      469.13      439.76     18.15 o 
   2   4   6     2089.85     2101.59     62.87 o 
   4   4   6      656.31      658.56     26.67 o 
   6   4   6     2566.33     2429.87     73.41 o 
   8   4   6     2453.22     2464.39     74.19 o 
  10   4   6     2620.17     2565.05     76.97 o 
  12   4   6      852.37      906.31     33.80 o 
  14   4   6      943.76      905.25     34.65 o 
  16   4   6      865.14      831.48     32.75 o 
  18   4   6      814.79      782.33     37.74 o 
  20   4   6      926.69      932.63     37.16 o 
  22   4   6     1182.95     1167.92     44.43 o 
  24   4   6      150.73      165.68     24.34 o 
  26   4   6     1341.31     1360.30     50.91 o 
  28   4   6      379.89      375.27     35.07 o 
  30   4   6      412.09      451.49     67.23 o 
 -29   5   6      393.08      376.60     24.35 o 
 -27   5   6      147.00      152.78     19.64 o 
 -25   5   6     1046.59     1010.05     43.42 o 
 -23   5   6      887.49      891.67     38.50 o 
 -21   5   6      738.31      724.26     33.19 o 
 -19   5   6      337.41      303.52     19.64 o 
 -17   5   6     1396.41     1404.17     51.64 o 
 -15   5   6      988.30      981.51     39.00 o 
 -13   5   6     1793.04     1798.24     55.54 o 
 -11   5   6      591.33      592.49     23.41 o 
  -9   5   6     3978.78     3944.88    114.09 o 
  -7   5   6      473.12      459.21     19.72 o 
  -5   5   6      345.93      366.23     17.30 o 
  -3   5   6     2526.00     2506.04     74.33 o 
  -1   5   6     1739.33     1730.27     53.54 o 
   1   5   6     2341.74     2371.98     70.22 o 
   3   5   6     1676.70     1645.79     51.79 o 
   5   5   6     1270.19     1249.56     42.15 o 
   7   5   6     1620.10     1660.70     54.09 o 
   9   5   6      985.00      993.43     36.01 o 
  11   5   6      792.44      775.04     30.69 o 
  13   5   6     1887.27     1820.16     61.48 o 
  15   5   6     1067.62     1065.26     40.39 o 
  17   5   6     1463.66     1445.77     50.68 o 
  19   5   6      197.83      214.17     19.55 o 
  21   5   6     1736.11     1749.08     60.56 o 
  23   5   6      490.81      488.45     29.02 o 
  25   5   6      586.23      567.13     31.92 o 
 -24   6   6      149.90      152.49     17.47 o 
 -22   6   6      299.59      303.77     21.40 o 
 -20   6   6      347.12      342.23     31.55 o 
 -18   6   6      735.87      783.97     32.47 o 
 -16   6   6      200.47      211.12     14.96 o 
 -14   6   6     1099.60     1017.00     56.18 o 
 -12   6   6      577.92      577.01     32.70 o 
 -10   6   6      580.86      574.49     59.04 o 
  -8   6   6      459.06      475.52     32.43 o 
  -6   6   6      199.73      222.15     17.76 o 
  -4   6   6      734.06      711.17     52.48 o 
  -2   6   6      563.58      565.11     24.81 o 
   0   6   6      530.23      551.35     22.98 o 
   2   6   6     1672.34     1697.67     54.04 o 
   4   6   6      705.69      795.96     48.46 o 
   6   6   6      272.02      278.30     17.43 o 
   8   6   6      433.16      412.71     22.49 o 
  10   6   6      351.23      329.00     20.27 o 
  12   6   6      838.51      838.27     34.42 o 
  14   6   6       23.41       22.04     14.28 o 
  16   6   6      993.40      985.05     39.55 o 
  18   6   6      541.31      560.70     30.17 o 
  20   6   6      111.97      114.53     20.87 o 
 -13   7   6       72.31       59.78     17.71 o 
 -11   7   6       43.77       27.26     17.40 o 
  -9   7   6        6.75       -1.60     16.22 o 
  -7   7   6      154.18      143.97     19.68 o 
  -5   7   6       28.36       17.35     15.30 o 
  -3   7   6      229.50      229.27     21.79 o 
  -1   7   6        4.44       -1.16     15.08 o 
   1   7   6      108.28       85.63     17.88 o 
   3   7   6       40.77       29.02     17.91 o 
   5   7   6      118.24      116.44     35.23 o 
   7   7   6      415.66      404.15     28.20 o 
   9   7   6      134.28      145.15     17.70 o 
 -33   1   7       18.38       -2.82     33.41 o 
 -31   1   7      564.71      596.24     47.80 o 
 -29   1   7      990.03      960.94     38.26 o 
 -27   1   7      471.41      455.72     25.97 o 
 -25   1   7      612.36      610.86     28.23 o 
 -23   1   7      783.68      744.93     30.23 o 
 -21   1   7       38.33       30.19      8.75 o 
 -19   1   7     1687.85     1662.79     44.81 o 
 -17   1   7     1973.09     1871.69     47.22 o 
 -15   1   7     1834.69     1842.75     38.72 o 
 -13   1   7     2964.14     2786.77     68.10 o 
 -11   1   7      403.58      427.52     13.49 o 
  -9   1   7     2493.33     2487.62     49.40 o 
  -7   1   7      374.29      337.82     12.59 o 
  -5   1   7     5455.66     5755.56    118.98 o 
  -3   1   7      512.66      470.86     15.02 o 
  -1   1   7     3627.61     3626.97     66.95 o 
   1   1   7     2304.36     2319.62     40.53 o 
   3   1   7     2343.79     2273.61     40.10 o 
   5   1   7     2275.18     2344.62     46.60 o 
   7   1   7     3954.18     4051.35     80.07 o 
   9   1   7      814.79      762.70     16.59 o 
  11   1   7     2112.41     2131.96     48.15 o 
  13   1   7      308.63      305.07     11.64 o 
  15   1   7     2166.21     2200.93     48.26 o 
  17   1   7     1565.97     1539.62     56.71 o 
  19   1   7     1377.00     1360.43     53.38 o 
  21   1   7     1802.50     1784.68     59.25 o 
  23   1   7     1311.48     1293.00     50.24 o 
  25   1   7       25.91       25.61     13.85 o 
  27   1   7     1238.34     1196.39     49.43 o 
  29   1   7      355.99      333.45     23.42 o 
  31   1   7      259.76      262.37     27.70 o 
  33   1   7       61.04       80.97     22.84 o 
  35   1   7      238.68      264.24     29.26 o 
 -38   2   7      142.90      226.76     52.20 o 
 -36   2   7      541.26      562.50     53.50 o 
 -34   2   7      700.09      692.12     34.19 o 
 -32   2   7      998.74     1018.71     44.45 o 
 -30   2   7      493.04      511.20     28.42 o 
 -28   2   7      321.29      316.13     21.92 o 
 -26   2   7      481.41      479.01     25.86 o 
 -24   2   7     3296.66     3263.85    100.32 o 
 -22   2   7      694.14      695.09     30.83 o 
 -20   2   7     2815.92     2745.49     82.93 o 
 -18   2   7     2953.26     3036.30     81.17 o 
 -16   2   7      855.24      834.51     30.04 o 
 -14   2   7     2848.09     2694.78     71.67 o 
 -12   2   7     3803.42     3704.98     91.05 o 
 -10   2   7     5995.98     5967.22    127.86 o 
  -8   2   7     1949.62     1816.88     39.87 o 
  -6   2   7     3132.38     3114.20     67.80 o 
  -4   2   7     5165.14     5118.29    105.08 o 
  -2   2   7     3565.19     3564.61     78.34 o 
   0   2   7     3241.89     3398.76     76.59 o 
   2   2   7     7898.96     8164.99    169.34 o 
   4   2   7     2667.30     2537.47     55.59 o 
   6   2   7     8890.43     8574.78    169.14 o 
   8   2   7     1087.93     1128.65     31.47 o 
  10   2   7     4180.51     4248.71     94.10 o 
  12   2   7     2672.42     2673.74     65.55 o 
  14   2   7     1469.09     1522.32     37.78 o 
  16   2   7     2433.12     2368.87     62.88 o 
  18   2   7     2652.78     2695.29     70.15 o 
  20   2   7     2537.26     2504.23     63.72 o 
  22   2   7     1869.91     1824.91     72.41 o 
  24   2   7     1220.77     1238.95     56.29 o 
  26   2   7     1703.61     1685.16     66.77 o 
  28   2   7      359.90      365.29     30.68 o 
  30   2   7      328.15      322.62     29.64 o 
  32   2   7     1197.17     1190.51     57.17 o 
  34   2   7      534.09      573.43     39.95 o 
 -37   3   7      378.53      357.99     28.07 o 
 -35   3   7      510.56      496.83     34.63 o 
 -33   3   7      319.40      321.50     24.84 o 
 -31   3   7      349.89      348.03     25.04 o 
 -29   3   7     1533.35     1474.33     53.09 o 
 -27   3   7      503.37      518.04     28.73 o 
 -25   3   7      497.66      494.80     27.74 o 
 -23   3   7      785.38      784.64     38.49 o 
 -21   3   7     1775.79     1778.84     53.02 o 
 -19   3   7     2485.80     2496.89     77.91 o 
 -17   3   7      627.95      621.07     28.39 o 
 -15   3   7     5937.50     5892.33    155.36 o 
 -13   3   7     1506.70     1557.69     42.86 o 
 -11   3   7     1262.39     1223.56     39.12 o 
  -9   3   7     1299.71     1300.28     43.15 o 
  -7   3   7     5176.91     5000.81    143.02 o 
  -5   3   7     1879.01     1876.49     57.44 o 
  -3   3   7     3876.57     3741.67    105.33 o 
  -1   3   7     1736.16     1645.83     52.19 o 
   1   3   7    10866.45    10552.25    268.87 o 
   3   3   7     2226.09     2204.63     66.04 o 
   5   3   7     1544.54     1504.90     48.51 o 
   7   3   7     3313.30     3315.48     95.34 o 
   9   3   7     1332.06     1257.63     41.02 o 
  11   3   7     3891.01     3749.05    110.06 o 
  13   3   7     2360.18     2321.15     72.29 o 
  15   3   7     2755.85     2673.68     80.87 o 
  17   3   7     1958.33     1939.76     65.19 o 
  19   3   7      966.88      975.71     34.61 o 
  21   3   7     1052.74     1026.32     40.81 o 
  23   3   7      662.07      640.97     30.47 o 
  25   3   7     1801.19     1765.36    139.25 o 
  27   3   7      846.67      861.42     77.15 o 
  29   3   7      420.26      387.65     41.73 o 
  31   3   7     1396.79     1319.69    107.55 o 
 -34   4   7      330.34      341.28     26.30 o 
 -32   4   7      243.49      263.59     23.49 o 
 -30   4   7       87.89       74.84     17.57 o 
 -28   4   7      109.88      112.48     19.08 o 
 -26   4   7      643.46      643.93     30.93 o 
 -24   4   7      666.45      673.39     30.20 o 
 -22   4   7      435.31      462.53     23.93 o 
 -20   4   7      434.80      400.66     23.87 o 
 -18   4   7      345.15      334.34     21.36 o 
 -16   4   7      306.16      311.25     22.64 o 
 -14   4   7      443.47      431.43     21.34 o 
 -12   4   7      404.01      377.08     19.62 o 
 -10   4   7     1989.16     1936.82     59.51 o 
  -8   4   7      763.35      710.03     26.43 o 
  -6   4   7       16.89       13.51      8.28 o 
  -4   4   7     2965.38     2922.34     84.49 o 
  -2   4   7     1224.95     1219.59     41.06 o 
   0   4   7      660.48      655.09     34.88 o 
   2   4   7      188.47      190.43     12.43 o 
   4   4   7      641.99      647.81     25.21 o 
   6   4   7     1582.29     1547.35     48.45 o 
   8   4   7      555.96      528.27     23.46 o 
  10   4   7      477.23      442.43     22.41 o 
  12   4   7     1439.74     1423.14     47.69 o 
  14   4   7      361.91      376.54     21.35 o 
  16   4   7      446.01      435.60     24.59 o 
  18   4   7      159.17      129.13     16.26 o 
  20   4   7      727.11      662.16     31.55 o 
  22   4   7      297.97      283.57     22.10 o 
  24   4   7       79.32       95.94     17.81 o 
  26   4   7      597.33      615.54     33.07 o 
  28   4   7      156.74      172.94     29.38 o 
 -29   5   7       61.02       52.16     17.38 o 
 -27   5   7      235.62      244.29     28.82 o 
 -25   5   7      141.94      108.94     18.14 o 
 -23   5   7        1.79        6.08     14.27 o 
 -21   5   7      279.88      275.02     20.55 o 
 -19   5   7       43.19       32.88     13.54 o 
 -17   5   7      179.71      195.48     16.85 o 
 -15   5   7       45.05       57.09     12.62 o 
 -13   5   7       21.76       24.01     10.61 o 
 -11   5   7      281.39      293.60     16.76 o 
  -9   5   7      424.23      382.77     19.39 o 
  -7   5   7      413.65      410.26     19.93 o 
  -5   5   7      822.77      775.79     28.65 o 
  -3   5   7      205.13      204.74     13.72 o 
  -1   5   7      195.26      212.58     13.97 o 
   1   5   7      257.38      233.68     14.92 o 
   3   5   7        6.37        2.68      9.36 o 
   5   5   7       28.55       36.59     10.70 o 
   7   5   7       85.89       91.46     12.66 o 
   9   5   7      105.75       97.73     13.16 o 
  11   5   7       18.39        3.23     11.93 o 
  13   5   7      360.08      352.20     24.07 o 
  15   5   7      107.80       88.74     15.66 o 
  17   5   7      143.74      135.43     17.09 o 
  19   5   7      130.61      126.38     18.27 o 
  21   5   7      108.91      126.74     19.06 o 
  23   5   7       16.28       27.68     17.18 o 
  25   5   7       67.03       82.43     19.71 o 
 -22   6   7      166.78      173.35     17.75 o 
 -20   6   7      128.57      152.16     16.19 o 
 -18   6   7      361.35      367.18     21.91 o 
 -16   6   7      944.39      903.84     38.63 o 
 -14   6   7      181.87      196.16     14.89 o 
 -12   6   7      414.78      451.55     20.98 o 
 -10   6   7      197.75      220.03     21.42 o 
  -8   6   7      334.37      344.07     17.77 o 
  -6   6   7      321.28      306.37     17.17 o 
  -4   6   7      530.06      505.41     22.39 o 
  -2   6   7      188.49      206.27     14.74 o 
   0   6   7      349.27      357.45     21.90 o 
   2   6   7      415.47      457.83     33.20 o 
   4   6   7      350.60      383.20     22.20 o 
   6   6   7      361.74      383.82     22.09 o 
   8   6   7      627.71      667.38     28.93 o 
  10   6   7      113.36      106.90     15.63 o 
  12   6   7      275.00      298.53     20.95 o 
  14   6   7      270.73      261.37     20.91 o 
  16   6   7       23.64       28.35     15.77 o 
  18   6   7      550.05      558.34     31.01 o 
 -11   7   7      475.60      473.97     36.80 o 
  -9   7   7      410.42      389.14     47.54 o 
  -7   7   7      402.42      442.26     30.49 o 
  -5   7   7      510.02      496.01     42.50 o 
  -3   7   7      300.43      313.38     24.59 o 
  -1   7   7      281.49      267.33     27.14 o 
   1   7   7      360.85      353.10     27.46 o 
   3   7   7      557.08      592.05     28.52 o 
   5   7   7      291.40      291.50     20.20 o 
   7   7   7      895.56      906.70     39.50 o 
 -26   0   8     3588.12     3478.53    219.66 o 
 -24   0   8     1136.66     1120.42     80.05 o 
 -22   0   8     3662.19     3461.11    112.12 o 
 -20   0   8     2226.34     2181.36     60.87 o 
 -18   0   8     1753.03     1838.06     50.44 o 
 -16   0   8     1105.93     1096.27     32.88 o 
 -14   0   8     6111.30     5704.05    146.57 o 
 -12   0   8      777.60      803.01     23.63 o 
 -10   0   8     9278.00     8719.08    178.76 o 
  -8   0   8     7428.18     7012.46    155.07 o 
  -6   0   8     4729.47     4731.62    104.28 o 
  -4   0   8     4159.94     4145.98     84.71 o 
  -2   0   8     3337.44     3445.78     73.82 o 
   0   0   8    14164.02    14488.29    351.47 o 
   4   0   8     8104.74     8077.38    170.64 o 
   6   0   8     4545.72     4445.77    100.83 o 
   8   0   8     3535.51     3361.04     76.34 o 
  10   0   8     4328.14     4281.83    146.11 o 
  12   0   8     3686.36     3771.23    132.35 o 
  14   0   8     5150.33     5240.14    242.76 o 
  16   0   8     6293.22     6444.65    290.43 o 
  18   0   8      505.27      497.21     35.07 o 
  20   0   8     4916.20     4933.07    201.94 o 
  24   0   8     1794.10     1865.59     96.13 o 
  26   0   8     1268.82     1284.86     72.98 o 
  28   0   8     1574.24     1628.53     86.66 o 
  30   0   8     1011.36     1060.44     62.80 o 
  32   0   8     1160.46     1171.77     91.31 o 
  34   0   8      192.79      209.12     34.62 o 
 -33   1   8      130.23      144.63     37.93 o 
 -31   1   8      689.46      707.99     66.90 o 
 -29   1   8      387.51      394.85     24.65 o 
 -27   1   8     1139.40     1138.28     45.94 o 
 -25   1   8     1078.65     1080.12     39.10 o 
 -23   1   8      257.72      316.86     19.07 o 
 -21   1   8     2095.69     1942.21     64.65 o 
 -19   1   8     2193.89     2117.01     67.28 o 
 -17   1   8      873.23      830.34     32.19 o 
 -15   1   8     3029.97     2836.03     59.84 o 
 -13   1   8     1716.30     1737.59     37.58 o 
 -11   1   8     2758.25     2696.95     58.14 o 
  -9   1   8     2525.00     2400.65     50.84 o 
  -7   1   8     1111.18     1194.64     31.68 o 
  -5   1   8     8376.87     8185.81    149.97 o 
  -3   1   8     1939.33     1699.81     37.27 o 
  -1   1   8     3149.56     3284.74     60.46 o 
   1   1   8     2009.51     2014.69     35.05 o 
   3   1   8     2300.24     2274.27     46.71 o 
   5   1   8     3766.56     3732.53     71.40 o 
   7   1   8      778.35      689.42     16.89 o 
   9   1   8     4387.27     4301.43     91.24 o 
  11   1   8     6788.59     6622.24    133.90 o 
  13   1   8      877.48      878.44     26.71 o 
  15   1   8     1996.31     1924.15     45.36 o 
  17   1   8     1318.55     1329.02     45.43 o 
  19   1   8     1311.40     1275.85     49.77 o 
  21   1   8     1662.62     1641.78     61.24 o 
  23   1   8      268.63      285.00     20.73 o 
  25   1   8     2564.69     2493.51     82.59 o 
  27   1   8      693.66      726.67     33.90 o 
  29   1   8      524.07      512.05     36.51 o 
  31   1   8      488.01      442.31     34.01 o 
  33   1   8      234.36      248.16     28.91 o 
 -38   2   8       20.29        5.58     40.92 o 
 -36   2   8       19.74       21.16     24.73 o 
 -34   2   8       61.93       59.51     18.68 o 
 -32   2   8      247.09      214.47     21.85 o 
 -30   2   8      233.15      245.00     20.81 o 
 -28   2   8      178.68      179.07     18.86 o 
 -26   2   8       39.47       23.80     13.22 o 
 -24   2   8      502.56      450.03     24.72 o 
 -22   2   8      286.38      286.21     23.08 o 
 -20   2   8      212.24      181.31     14.60 o 
 -18   2   8       72.16       63.98     10.30 o 
 -16   2   8     3239.41     2911.80     88.98 o 
 -14   2   8       59.38       54.16      9.02 o 
 -12   2   8      808.79      795.17     23.82 o 
 -10   2   8     1602.88     1612.41     39.36 o 
  -8   2   8       14.92       26.35      6.17 o 
  -6   2   8      471.42      477.18     14.59 o 
  -4   2   8      252.51      272.07     11.80 o 
  -2   2   8      652.42      640.58     20.31 o 
   0   2   8      778.66      817.21     23.35 o 
   2   2   8      199.91      247.88     12.04 o 
   4   2   8     1135.71     1129.02     30.65 o 
   6   2   8     3580.42     3491.54     75.70 o 
   8   2   8     2677.92     2724.57     79.40 o 
  10   2   8      153.61      184.42     16.00 o 
  12   2   8       59.69       69.99      9.47 o 
  14   2   8      414.61      403.60     20.20 o 
  16   2   8      755.40      727.88     23.78 o 
  18   2   8      120.55      136.81     11.46 o 
  20   2   8      269.81      258.05     21.97 o 
  22   2   8      494.07      518.84     32.01 o 
  24   2   8      101.15      113.12     19.37 o 
  26   2   8       36.61       41.65     18.63 o 
  28   2   8       97.55       82.17     21.21 o 
  30   2   8     1147.25     1198.56     57.47 o 
  32   2   8       90.05       79.72     22.96 o 
 -35   3   8        5.96        5.29     17.61 o 
 -33   3   8      105.55       94.23     19.44 o 
 -31   3   8      329.64      355.20     24.79 o 
 -29   3   8       12.18       18.94     15.39 o 
 -27   3   8      582.51      575.18     29.62 o 
 -25   3   8       72.04       87.01     15.85 o 
 -23   3   8      172.35      169.27     18.16 o 
 -21   3   8        7.60        5.53     10.40 o 
 -19   3   8      469.91      472.48     25.69 o 
 -17   3   8      531.31      531.34     24.51 o 
 -15   3   8      164.30      178.34     12.94 o 
 -13   3   8      108.39      114.40     11.17 o 
 -11   3   8      171.98      147.32     11.13 o 
  -9   3   8      834.56      799.66     29.73 o 
  -7   3   8     1178.26     1232.07     40.47 o 
  -5   3   8       56.02       72.06      8.85 o 
  -3   3   8      740.22      748.72     25.96 o 
  -1   3   8      468.78      493.12     18.70 o 
   1   3   8      254.10      201.63     18.03 o 
   3   3   8      730.51      772.41     27.00 o 
   5   3   8      162.47      146.08     17.34 o 
   7   3   8     1146.57     1167.73     55.95 o 
   9   3   8      281.77      263.92     16.28 o 
  11   3   8      160.06      158.12     13.86 o 
  13   3   8      327.99      312.89     28.47 o 
  15   3   8      261.76      298.88     18.78 o 
  17   3   8      391.79      392.23     23.19 o 
  19   3   8      270.22      255.65     18.94 o 
  21   3   8      130.89      145.20     17.09 o 
  23   3   8      378.79      374.64     23.97 o 
  25   3   8       38.25       45.06     35.91 o 
  27   3   8       93.53       82.72     27.20 o 
  29   3   8      322.51      315.51     38.51 o 
  31   3   8       43.54       68.57     29.66 o 
 -32   4   8      209.33      178.58     21.53 o 
 -30   4   8      343.89      326.76     24.70 o 
 -28   4   8      971.55      937.56     39.67 o 
 -26   4   8      192.48      216.44     19.72 o 
 -24   4   8      659.83      647.56     31.63 o 
 -22   4   8      854.84      884.58     32.10 o 
 -20   4   8      265.25      258.61     19.94 o 
 -18   4   8       65.50       83.83     14.23 o 
 -16   4   8     1168.03     1169.31     40.61 o 
 -14   4   8     2018.82     2076.35     64.73 o 
 -12   4   8      850.90      876.43     38.60 o 
 -10   4   8     1440.82     1472.43     47.48 o 
  -8   4   8     1231.79     1249.83     41.66 o 
  -6   4   8     1592.98     1541.66     49.33 o 
  -4   4   8     2154.02     2093.24     64.24 o 
  -2   4   8     2564.10     2548.91     75.32 o 
   0   4   8      755.69      759.38     27.61 o 
   2   4   8     1587.76     1525.70     48.14 o 
   4   4   8     1376.21     1358.15     46.13 o 
   6   4   8     1684.57     1709.21     50.91 o 
   8   4   8     1406.94     1480.19     51.13 o 
  10   4   8      871.86      898.61     44.14 o 
  12   4   8     1399.61     1391.33     48.94 o 
  14   4   8      315.37      306.14     19.57 o 
  16   4   8     1025.22     1000.00     39.77 o 
  18   4   8     1277.82     1280.07     46.94 o 
  20   4   8      544.51      562.47     29.36 o 
  22   4   8      861.62      830.01     36.72 o 
  24   4   8      571.16      554.19     29.71 o 
  26   4   8      207.34      222.26     42.13 o 
  28   4   8      351.57      366.10     60.78 o 
 -29   5   8      335.48      362.02     27.32 o 
 -27   5   8      488.55      530.28     32.79 o 
 -25   5   8      279.34      287.09     31.19 o 
 -23   5   8      193.71      206.40     20.93 o 
 -21   5   8      926.30      954.08     41.40 o 
 -19   5   8     1049.37     1026.74     42.43 o 
 -17   5   8     1094.17     1084.94     43.83 o 
 -15   5   8      231.11      242.22     16.89 o 
 -13   5   8      985.03      985.01     36.63 o 
 -11   5   8      879.44      895.11     33.76 o 
  -9   5   8     1889.85     1853.31     60.14 o 
  -7   5   8      584.47      573.90     25.59 o 
  -5   5   8     2064.17     2072.06     64.15 o 
  -3   5   8      965.85      951.20     33.33 o 
  -1   5   8      893.17      853.35     30.76 o 
   1   5   8     1384.19     1310.11     45.23 o 
   3   5   8     1810.15     1776.52     57.55 o 
   5   5   8     1220.00     1263.04     41.95 o 
   7   5   8      861.55      861.16     39.69 o 
   9   5   8      672.30      680.23     29.30 o 
  11   5   8     1267.98     1262.19     45.94 o 
  13   5   8      848.91      851.44     35.16 o 
  15   5   8      556.32      534.65     33.10 o 
  17   5   8     1251.55     1285.21     48.08 o 
  19   5   8      551.41      526.13     30.48 o 
  21   5   8      279.03      248.06     30.42 o 
  23   5   8      629.28      604.42     32.89 o 
 -22   6   8      540.27      564.58     39.64 o 
 -20   6   8      153.77      150.86     17.33 o 
 -18   6   8      379.69      372.78     30.23 o 
 -16   6   8      123.30      108.73     14.69 o 
 -14   6   8      863.26      847.39     36.02 o 
 -12   6   8      328.55      349.68     19.75 o 
 -10   6   8      282.76      307.29     18.18 o 
  -8   6   8      344.04      335.36     26.21 o 
  -6   6   8      315.35      313.67     18.78 o 
  -4   6   8      441.57      437.59     22.73 o 
  -2   6   8      492.99      475.79     24.35 o 
   0   6   8     1365.60     1395.17     45.86 o 
   2   6   8      426.07      387.11     60.99 o 
   4   6   8      173.29      182.98     22.07 o 
   6   6   8      649.12      596.94     29.59 o 
   8   6   8      450.56      390.60     23.27 o 
  10   6   8      260.04      272.78     20.33 o 
  12   6   8      422.86      452.60     26.38 o 
  14   6   8      393.72      389.91     25.10 o 
  16   6   8      187.35      168.07     20.05 o 
  -7   7   8      124.66      120.64     20.86 o 
  -5   7   8      122.91      117.94     41.44 o 
  -3   7   8      138.67      127.94     20.30 o 
  -1   7   8       81.20       64.86     19.32 o 
   1   7   8       58.34       63.33     13.42 o 
   3   7   8       42.50       23.26     17.11 o 
 -33   1   9      199.45      186.83     39.84 o 
 -31   1   9      310.84      263.70     46.66 o 
 -29   1   9      262.54      262.44     21.10 o 
 -27   1   9       21.02       23.81     13.04 o 
 -25   1   9      510.42      524.81     26.55 o 
 -23   1   9       92.71       97.11     14.03 o 
 -21   1   9     2174.61     2008.33     61.44 o 
 -19   1   9       42.35       28.21     12.83 o 
 -17   1   9     2910.00     2868.07     79.12 o 
 -15   1   9     1037.55      979.68     32.15 o 
 -13   1   9     1502.38     1507.74     38.62 o 
 -11   1   9      806.70      754.67     28.44 o 
  -9   1   9     2598.10     2619.97     56.65 o 
  -7   1   9      392.46      375.52     12.81 o 
  -5   1   9     3198.69     2916.67     54.77 o 
  -3   1   9     1500.84     1556.02     35.74 o 
  -1   1   9     2288.25     2222.13     42.79 o 
   1   1   9     1203.50     1123.89     24.84 o 
   3   1   9     1202.41     1195.51     28.10 o 
   5   1   9     1410.90     1412.68     30.37 o 
   7   1   9     2033.85     2037.44     46.89 o 
   9   1   9      953.42      947.97     26.04 o 
  11   1   9      958.92      955.92     29.31 o 
  13   1   9     1749.35     1716.94     44.43 o 
  15   1   9     1771.38     1766.68     59.91 o 
  17   1   9      458.12      436.31     23.22 o 
  19   1   9     2167.16     2175.68     74.41 o 
  21   1   9      611.15      599.69     30.69 o 
  23   1   9      416.96      440.35     27.66 o 
  25   1   9      516.89      527.96     28.63 o 
  27   1   9       81.83       85.28     20.82 o 
  29   1   9      226.46      232.06     25.81 o 
  31   1   9      403.08      404.48     34.03 o 
  33   1   9      386.41      377.36     34.34 o 
 -38   2   9       90.40      141.78     46.74 o 
 -36   2   9      351.28      346.67     58.77 o 
 -34   2   9      694.57      730.26     36.50 o 
 -32   2   9      175.47      201.49     21.29 o 
 -30   2   9      343.73      355.28     25.16 o 
 -28   2   9      870.77      824.44     37.23 o 
 -26   2   9      876.54      853.04     34.17 o 
 -24   2   9      560.12      541.21     28.66 o 
 -22   2   9      795.82      826.00     38.00 o 
 -20   2   9     1956.57     1942.34     58.53 o 
 -18   2   9     1556.88     1615.99     54.92 o 
 -16   2   9     1906.76     1790.87     58.49 o 
 -14   2   9     1877.53     1831.44     54.70 o 
 -12   2   9     2882.30     2805.06     72.35 o 
 -10   2   9     1857.11     1835.01     46.79 o 
  -8   2   9      985.94     1008.75     29.84 o 
  -6   2   9     2096.34     2088.12     54.15 o 
  -4   2   9     4354.98     4223.87     99.98 o 
  -2   2   9     1946.90     2115.98     54.39 o 
   0   2   9     3813.28     4154.54    140.84 o 
   2   2   9     4532.12     5040.43    138.65 o 
   4   2   9     2388.12     2431.93     58.17 o 
   6   2   9     1569.69     1557.49     53.45 o 
   8   2   9     2084.18     2019.23     56.19 o 
  10   2   9     2773.62     2656.85     72.34 o 
  12   2   9     1094.79     1085.59     35.32 o 
  14   2   9     2693.99     2646.03     74.18 o 
  16   2   9     1592.72     1550.12     47.75 o 
  18   2   9     1799.82     1830.70     50.08 o 
  20   2   9     1380.99     1427.94     58.06 o 
  22   2   9      857.50      840.84     45.88 o 
  24   2   9      594.09      597.03     36.49 o 
  26   2   9     1175.81     1183.62     56.23 o 
  28   2   9      268.63      302.95     29.32 o 
  30   2   9      982.10      945.51     49.98 o 
  32   2   9      418.12      409.37     61.22 o 
 -35   3   9      200.13      204.77     23.72 o 
 -33   3   9      275.54      278.39     24.83 o 
 -31   3   9      277.29      281.07     23.83 o 
 -29   3   9      660.13      740.61     35.75 o 
 -27   3   9       47.34       37.47     15.69 o 
 -25   3   9      840.02      876.58     35.78 o 
 -23   3   9     2442.27     2353.31     75.69 o 
 -21   3   9      395.68      377.68     20.73 o 
 -19   3   9     1581.35     1601.19     56.50 o 
 -17   3   9      749.81      726.23     30.00 o 
 -15   3   9     1072.33     1013.33     36.80 o 
 -13   3   9      513.40      520.29     24.58 o 
 -11   3   9     4917.55     4826.33    125.69 o 
  -9   3   9     1730.45     1781.92     52.45 o 
  -7   3   9     2212.74     2097.93     64.11 o 
  -5   3   9     1526.42     1501.89     49.07 o 
  -3   3   9     1900.42     1820.81     52.47 o 
  -1   3   9     1049.36     1015.11     34.34 o 
   1   3   9     3765.99     3731.13    114.49 o 
   3   3   9     1555.65     1528.33     45.08 o 
   5   3   9     3668.75     3510.30    101.66 o 
   7   3   9      988.19      957.48     35.16 o 
   9   3   9     2483.09     2431.59     75.26 o 
  11   3   9      758.14      716.72     29.61 o 
  13   3   9     3149.83     3050.74     95.33 o 
  15   3   9     1043.15     1034.56     36.35 o 
  17   3   9      987.01      929.11     38.17 o 
  19   3   9      412.63      389.64     23.98 o 
  21   3   9     1651.69     1603.61     55.80 o 
  23   3   9      760.70      725.37     72.89 o 
  25   3   9      912.42      938.13     63.10 o 
  27   3   9      845.67      833.38     61.34 o 
  29   3   9      308.54      329.89     39.41 o 
 -32   4   9       14.07      -10.58     18.47 o 
 -30   4   9      180.36      175.11     21.01 o 
 -28   4   9      319.38      300.09     23.48 o 
 -26   4   9      243.61      229.50     21.00 o 
 -24   4   9      471.56      475.94     25.36 o 
 -22   4   9       82.30       53.82     13.87 o 
 -20   4   9      163.01      174.05     16.96 o 
 -18   4   9      456.26      436.93     27.13 o 
 -16   4   9      484.54      451.84     24.30 o 
 -14   4   9      298.23      295.13     19.34 o 
 -12   4   9      623.12      627.64     26.63 o 
 -10   4   9      135.84      130.22     13.78 o 
  -8   4   9      696.41      711.10     28.52 o 
  -6   4   9      857.98      773.59     29.58 o 
  -4   4   9     1046.31      938.04     35.40 o 
  -2   4   9      226.99      184.49     15.96 o 
   0   4   9      755.76      728.68     29.43 o 
   2   4   9      167.41      165.23     14.08 o 
   4   4   9      357.61      359.55     19.29 o 
   6   4   9      782.32      761.13     31.44 o 
   8   4   9      872.60      832.05     32.18 o 
  10   4   9     1000.00     1028.28     37.65 o 
  12   4   9      469.49      450.28     24.53 o 
  14   4   9      170.26      161.37     20.51 o 
  16   4   9      342.15      356.95     22.94 o 
  18   4   9      293.01      288.21     21.49 o 
  20   4   9      212.87      204.52     20.08 o 
  22   4   9      211.12      191.04     20.80 o 
  24   4   9      274.31      249.97     23.27 o 
  26   4   9       49.65       31.74     24.55 o 
 -27   5   9       56.35       57.81     17.88 o 
 -25   5   9        7.17       -2.49     16.67 o 
 -23   5   9      236.99      229.17     22.20 o 
 -21   5   9      119.96      123.64     18.42 o 
 -19   5   9       99.31      125.52     17.45 o 
 -17   5   9       22.38       44.95     15.40 o 
 -15   5   9      105.53      102.18     19.20 o 
 -13   5   9      290.81      277.70     19.12 o 
 -11   5   9      254.44      236.81     18.02 o 
  -9   5   9      259.44      286.18     18.52 o 
  -7   5   9       10.13        6.11     11.57 o 
  -5   5   9       57.46       51.98     13.79 o 
  -3   5   9      294.34      314.22     18.88 o 
  -1   5   9      253.79      237.69     18.60 o 
   1   5   9      101.62      101.34     13.53 o 
   3   5   9       56.19       74.92     13.31 o 
   5   5   9      223.08      210.02     17.50 o 
   7   5   9      125.96      122.68     15.35 o 
   9   5   9      108.48      113.20     15.63 o 
  11   5   9      401.15      383.77     29.89 o 
  13   5   9      110.42      134.23     17.40 o 
  15   5   9       77.49       58.42     16.25 o 
  17   5   9       21.02       19.07     16.05 o 
  19   5   9       11.11       14.38     15.97 o 
  21   5   9      210.30      229.57     22.63 o 
 -20   6   9      101.27       90.05     16.95 o 
 -18   6   9       68.25       67.80     15.81 o 
 -16   6   9      448.37      465.11     27.42 o 
 -14   6   9      162.30      171.61     16.34 o 
 -12   6   9      404.97      450.71     23.84 o 
 -10   6   9        8.36       -8.64     12.23 o 
  -8   6   9      280.03      296.67     18.98 o 
  -6   6   9      210.22      221.65     19.63 o 
  -4   6   9      534.35      554.99     26.57 o 
  -2   6   9       19.71       28.89     13.36 o 
   0   6   9      726.16      744.83     32.21 o 
   2   6   9      173.25      183.80     17.05 o 
   4   6   9      492.71      506.91     26.44 o 
   6   6   9      229.29      244.80     19.90 o 
   8   6   9      247.39      253.16     22.81 o 
  10   6   9      168.56      157.33     18.23 o 
  12   6   9       52.62       66.78     22.31 o 
  14   6   9      232.71      217.84     21.17 o 
 -24   0  10     1468.94     1462.95    104.80 o 
 -22   0  10      254.37      265.82     32.27 o 
 -20   0  10      846.74      875.91     79.74 o 
 -18   0  10     2347.36     2190.03     82.12 o 
 -16   0  10     1612.84     1506.23     47.41 o 
 -14   0  10     1577.55     1563.31     56.59 o 
 -12   0  10     7372.57     7268.55    189.63 o 
 -10   0  10     8664.73     8257.31    195.53 o 
  -8   0  10     3628.36     3415.24     82.80 o 
  -6   0  10     2908.27     2889.07     66.50 o 
  -4   0  10     4394.45     4370.88     98.32 o 
  -2   0  10     6352.02     6055.77    129.31 o 
   0   0  10     2148.68     2016.16     50.40 o 
   2   0  10     2111.02     2022.87     60.85 o 
   4   0  10     2005.27     1929.42     76.35 o 
   6   0  10     6658.68     6375.38    241.89 o 
   8   0  10     2168.46     2190.64     96.65 o 
  10   0  10     2292.27     2289.26    112.41 o 
  12   0  10     5313.52     5220.57    222.66 o 
  14   0  10      447.11      541.06     34.90 o 
  16   0  10     2846.08     2779.17    139.66 o 
  18   0  10     1737.49     1665.28     78.28 o 
  20   0  10     2628.11     2503.23    120.44 o 
  22   0  10      644.36      646.28     45.10 o 
  24   0  10     2022.38     1986.25     99.57 o 
  26   0  10      535.67      524.39     43.49 o 
  28   0  10     1629.11     1695.34     90.61 o 
  30   0  10      333.83      362.96     37.77 o 
  32   0  10      286.41      302.18     37.56 o 
 -31   1  10      237.63      258.56     43.86 o 
 -29   1  10      945.03     1072.49     86.15 o 
 -27   1  10      361.00      367.27     22.83 o 
 -25   1  10      213.79      238.66     19.55 o 
 -23   1  10     1036.06      961.04     37.65 o 
 -21   1  10      904.41      795.86     34.63 o 
 -19   1  10     1410.78     1434.02     50.52 o 
 -17   1  10      903.67      877.82     43.99 o 
 -15   1  10     2061.32     2063.02     58.77 o 
 -13   1  10     2728.20     2582.99     68.84 o 
 -11   1  10      527.56      532.20     18.61 o 
  -9   1  10     2262.06     2247.98     53.92 o 
  -7   1  10     5415.03     5251.69    103.07 o 
  -5   1  10     1712.38     1709.73     41.90 o 
  -3   1  10      828.78      797.00     24.32 o 
  -1   1  10      583.84      613.07     16.84 o 
   1   1  10     4357.09     4133.05     88.05 o 
   3   1  10     3053.99     2953.28     63.14 o 
   5   1  10     1013.67      964.13     24.56 o 
   7   1  10     1952.38     1903.20     41.22 o 
   9   1  10      807.38      804.20     20.70 o 
  11   1  10     2937.70     2917.68     68.81 o 
  13   1  10      936.77      922.41     39.78 o 
  15   1  10     1317.09     1330.26     48.78 o 
  17   1  10     1476.87     1432.09     51.38 o 
  19   1  10      462.54      474.57     25.97 o 
  21   1  10      533.17      522.08     29.49 o 
  23   1  10     1613.76     1668.22     56.89 o 
  25   1  10      707.31      715.93     40.65 o 
  27   1  10      461.54      466.31     35.30 o 
  29   1  10      149.30      163.45     24.67 o 
  31   1  10      492.97      519.73     38.39 o 
 -36   2  10      123.19      138.29     28.63 o 
 -34   2  10       15.37       17.74     24.69 o 
 -32   2  10       51.48       45.16     18.07 o 
 -30   2  10      196.53      189.56     21.65 o 
 -28   2  10      130.70      120.11     23.47 o 
 -26   2  10        3.67        5.72     13.81 o 
 -24   2  10      714.03      702.22     31.48 o 
 -22   2  10      387.02      383.66     22.85 o 
 -20   2  10      137.50      124.85     13.88 o 
 -18   2  10      987.29      867.95     34.28 o 
 -16   2  10     1204.75     1082.95     37.07 o 
 -14   2  10      742.98      698.18     26.77 o 
 -12   2  10       82.43       86.73     15.30 o 
 -10   2  10      128.52      131.47     11.03 o 
  -8   2  10      960.75      874.25     29.13 o 
  -6   2  10      402.11      400.44     16.19 o 
  -4   2  10      931.13      909.94     28.46 o 
  -2   2  10     2119.10     2334.81     55.90 o 
   0   2  10     3291.54     3483.81    132.10 o 
   2   2  10      189.58      185.85     10.99 o 
   4   2  10      111.71      115.73     11.27 o 
   6   2  10     1299.12     1275.75     40.30 o 
   8   2  10      329.90      336.90     22.16 o 
  10   2  10      192.08      171.30     13.60 o 
  12   2  10       30.56       27.52     10.17 o 
  14   2  10      234.41      219.60     15.57 o 
  16   2  10      194.51      168.41     15.38 o 
  18   2  10      648.67      658.82     46.09 o 
  20   2  10        8.10       15.29     20.56 o 
  22   2  10      585.39      490.14     44.13 o 
  24   2  10      348.25      318.32     36.22 o 
  26   2  10      139.53      153.12     29.61 o 
  28   2  10      300.24      254.36     35.87 o 
  30   2  10      200.26      180.73     50.45 o 
 -35   3  10      239.58      287.61     26.39 o 
 -33   3  10       51.92       49.15     19.42 o 
 -31   3  10       65.65       53.22     18.31 o 
 -29   3  10       55.46       55.37     17.52 o 
 -27   3  10      617.66      615.70     31.97 o 
 -25   3  10      135.02      137.47     18.35 o 
 -23   3  10       26.64       21.77     12.96 o 
 -21   3  10      167.08      156.54     15.67 o 
 -19   3  10      235.34      215.21     17.70 o 
 -17   3  10       61.81       44.47     11.78 o 
 -15   3  10      579.52      602.80     25.70 o 
 -13   3  10      214.76      245.86     15.72 o 
 -11   3  10     1378.76     1283.20     39.81 o 
  -9   3  10       75.93       68.51     12.34 o 
  -7   3  10      475.84      461.23     21.74 o 
  -5   3  10      443.22      437.65     19.56 o 
  -3   3  10       10.38       23.24      9.51 o 
  -1   3  10      636.01      626.86     24.76 o 
   1   3  10      295.27      271.06     16.69 o 
   3   3  10       11.47       11.96     10.11 o 
   5   3  10      597.87      648.14     26.32 o 
   7   3  10      534.08      527.07     24.76 o 
   9   3  10      603.67      632.35     27.85 o 
  11   3  10      147.66      156.39     15.56 o 
  13   3  10       57.75       72.18     16.36 o 
  15   3  10      248.89      264.44     20.14 o 
  17   3  10       17.00       11.89     13.28 o 
  19   3  10      425.05      422.71     23.22 o 
  21   3  10       68.37       51.14     18.02 o 
  23   3  10      123.34      149.68     29.33 o 
  25   3  10       69.26       72.78     27.95 o 
  27   3  10        3.75       19.92     26.19 o 
 -32   4  10      902.01      814.14     87.14 o 
 -30   4  10      300.48      310.61     25.12 o 
 -28   4  10      100.59      103.38     19.25 o 
 -26   4  10      123.68      163.94     20.17 o 
 -24   4  10      426.14      434.44     23.51 o 
 -22   4  10      102.14      108.97     17.71 o 
 -20   4  10      977.64     1026.52     40.26 o 
 -18   4  10      692.50      681.34     30.64 o 
 -16   4  10      614.63      599.99     28.25 o 
 -14   4  10      593.35      651.57     29.36 o 
 -12   4  10      530.65      489.10     26.49 o 
 -10   4  10      570.87      551.03     25.64 o 
  -8   4  10      229.47      267.57     18.68 o 
  -6   4  10     3410.70     3243.53     95.79 o 
  -4   4  10      408.20      416.49     23.36 o 
  -2   4  10     1085.80     1073.33     38.82 o 
   0   4  10      767.91      740.12     30.90 o 
   2   4  10      467.47      462.87     22.71 o 
   4   4  10      913.91      899.28     35.73 o 
   6   4  10      924.40      957.03     41.84 o 
   8   4  10      214.83      191.53     17.13 o 
  10   4  10     1835.33     1750.62     58.54 o 
  12   4  10      432.91      450.19     26.44 o 
  14   4  10     1196.75     1227.02     43.87 o 
  16   4  10       91.18       83.85     16.68 o 
  18   4  10      913.57      922.67     38.86 o 
  20   4  10      168.04      158.28     20.64 o 
  22   4  10      143.32      125.65     20.43 o 
  24   4  10      288.14      290.57     34.32 o 
 -27   5  10      239.56      275.31     23.96 o 
 -25   5  10      623.28      623.99     36.01 o 
 -23   5  10      139.26      133.39     20.32 o 
 -21   5  10      405.40      417.51     27.66 o 
 -19   5  10      520.78      509.99     31.18 o 
 -17   5  10      283.38      262.53     30.64 o 
 -15   5  10      547.76      584.64     29.01 o 
 -13   5  10      515.90      513.40     27.44 o 
 -11   5  10     1043.22     1036.66     38.91 o 
  -9   5  10      342.08      334.34     21.46 o 
  -7   5  10      886.77      905.35     35.08 o 
  -5   5  10      369.21      347.66     21.54 o 
  -3   5  10      392.12      383.41     22.26 o 
  -1   5  10     1897.94     1789.85     58.78 o 
   1   5  10      644.34      623.47     36.67 o 
   3   5  10      532.93      537.57     27.58 o 
   5   5  10     1092.82     1111.61     41.40 o 
   7   5  10      402.40      370.39     23.71 o 
   9   5  10      551.37      562.96     28.10 o 
  11   5  10      620.03      588.92     31.65 o 
  13   5  10      436.76      421.91     26.42 o 
  15   5  10     1183.93     1237.26     48.49 o 
  17   5  10      295.00      319.36     24.88 o 
  19   5  10      571.22      530.36     31.65 o 
 -18   6  10      170.71      150.91     21.23 o 
 -16   6  10      358.09      348.09     23.65 o 
 -14   6  10      108.31       99.29     16.18 o 
 -12   6  10      165.71      156.27     19.53 o 
 -10   6  10      597.25      635.75     29.88 o 
  -8   6  10      244.67      249.39     19.36 o 
  -6   6  10      295.58      285.75     20.21 o 
  -4   6  10      241.14      250.27     19.60 o 
  -2   6  10      293.47      296.44     21.15 o 
   0   6  10      313.09      307.97     21.25 o 
   2   6  10      461.66      448.48     26.06 o 
   4   6  10      620.05      622.11     30.44 o 
   6   6  10      199.33      206.48     20.19 o 
   8   6  10       92.20       84.75     17.73 o 
  10   6  10      276.47      242.73     21.99 o 
  12   6  10      208.39      182.90     21.04 o 
 -31   1  11       65.67      100.56     36.63 o 
 -29   1  11      474.99      555.57     58.57 o 
 -27   1  11       78.06       93.25     22.16 o 
 -25   1  11      523.04      518.37     34.78 o 
 -23   1  11       28.73       52.21     14.11 o 
 -21   1  11     1008.14      965.83     36.98 o 
 -19   1  11      116.81      102.82     14.48 o 
 -17   1  11     1844.60     1750.66     52.73 o 
 -15   1  11      483.11      467.98     22.33 o 
 -13   1  11      315.73      302.22     17.03 o 
 -11   1  11      487.55      456.56     20.83 o 
  -9   1  11      584.10      541.41     22.89 o 
  -7   1  11      466.57      388.32     27.63 o 
  -5   1  11     5503.05     5402.69    129.19 o 
  -3   1  11      879.78      823.61     23.65 o 
  -1   1  11     1290.86     1170.97     35.88 o 
   1   1  11      331.41      314.65     13.70 o 
   3   1  11     2087.67     2046.57     50.93 o 
   5   1  11      762.02      704.28     31.47 o 
   7   1  11      930.70      932.60     28.46 o 
   9   1  11      518.23      503.95     20.14 o 
  11   1  11     1662.57     1627.32     54.35 o 
  13   1  11      215.88      270.27     29.53 o 
  15   1  11      607.02      575.96     28.80 o 
  17   1  11      831.79      795.06     34.03 o 
  19   1  11      358.87      391.22     24.60 o 
  21   1  11      355.01      389.21     36.87 o 
  23   1  11       20.57       23.27     17.88 o 
  25   1  11      403.95      432.87     32.82 o 
  27   1  11       43.63       74.41     21.44 o 
  29   1  11      677.05      648.70     39.93 o 
 -36   2  11      311.31      366.78     57.84 o 
 -34   2  11      240.98      208.27     31.08 o 
 -32   2  11       42.68       39.42     19.04 o 
 -30   2  11      571.19      559.88     32.73 o 
 -28   2  11       82.09       50.16     16.07 o 
 -26   2  11      278.18      280.99     22.80 o 
 -24   2  11      437.58      536.67     33.12 o 
 -22   2  11     2183.86     2176.70     70.84 o 
 -20   2  11      551.51      566.65     26.42 o 
 -18   2  11      443.86      473.47     26.43 o 
 -16   2  11     1640.16     1569.04     48.87 o 
 -14   2  11     1095.77     1100.13     34.88 o 
 -12   2  11      170.66      190.62     14.90 o 
 -10   2  11     2204.25     2215.74     65.59 o 
  -8   2  11     1462.71     1521.28     47.61 o 
  -6   2  11     1705.25     1605.35     46.14 o 
  -4   2  11     1745.90     1795.70     52.17 o 
  -2   2  11     1636.34     1849.81     51.88 o 
   0   2  11     3049.12     3462.08     90.30 o 
   2   2  11      608.08      693.96     27.92 o 
   4   2  11     1638.65     1582.92     50.02 o 
   6   2  11     1527.01     1516.77     46.00 o 
   8   2  11     2394.45     2458.55     67.37 o 
  10   2  11      488.58      525.91     23.41 o 
  12   2  11      712.61      707.73     35.76 o 
  14   2  11     1647.45     1613.05     51.54 o 
  16   2  11     1660.49     1679.60     85.14 o 
  18   2  11      372.32      354.45     37.51 o 
  20   2  11     1180.61     1214.86     75.31 o 
  22   2  11      818.67      801.19     54.86 o 
  24   2  11      532.10      488.47     45.14 o 
  26   2  11      310.55      324.62     40.43 o 
  28   2  11      600.34      601.66     74.50 o 
 -33   3  11      164.78      177.38     23.41 o 
 -31   3  11      749.32      807.36     39.32 o 
 -29   3  11      107.39      111.09     20.05 o 
 -27   3  11      847.78      757.75     35.21 o 
 -25   3  11      625.81      624.49     33.24 o 
 -23   3  11      180.40      161.70     17.18 o 
 -21   3  11      388.71      355.65     22.17 o 
 -19   3  11     1238.37     1294.26     45.22 o 
 -17   3  11      377.66      386.60     21.62 o 
 -15   3  11     1237.77     1216.67     39.84 o 
 -13   3  11      613.00      630.00     26.15 o 
 -11   3  11     1547.07     1466.74     45.63 o 
  -9   3  11     1504.51     1521.05     46.43 o 
  -7   3  11      453.49      449.79     21.92 o 
  -5   3  11      533.81      536.36     27.14 o 
  -3   3  11     1156.56     1155.80     38.42 o 
  -1   3  11     1340.43     1377.25     40.95 o 
   1   3  11     1896.10     2037.20     59.73 o 
   3   3  11     1964.14     2073.15     78.73 o 
   5   3  11     3742.79     3707.26    117.05 o 
   7   3  11       74.75       76.68     13.60 o 
   9   3  11     1364.06     1302.30     47.34 o 
  11   3  11     1010.73     1039.65     38.39 o 
  13   3  11     1207.69     1239.98     41.16 o 
  15   3  11      668.43      674.94     29.78 o 
  17   3  11      534.92      556.17     27.39 o 
  19   3  11      878.00      841.50     33.52 o 
  21   3  11      649.65      624.27     52.77 o 
  23   3  11      421.33      460.05     42.73 o 
  25   3  11      457.20      423.52     45.73 o 
  27   3  11      366.14      355.83     59.92 o 
 -30   4  11      406.91      430.89     29.79 o 
 -28   4  11      130.21      140.92     21.09 o 
 -26   4  11      217.55      192.44     21.14 o 
 -24   4  11       78.26       56.65     16.07 o 
 -22   4  11       35.33        3.31     15.69 o 
 -20   4  11      357.03      354.60     23.70 o 
 -18   4  11        1.29       -6.66     14.09 o 
 -16   4  11      196.21      200.02     17.24 o 
 -14   4  11      721.13      786.27     33.27 o 
 -12   4  11      211.37      202.40     18.04 o 
 -10   4  11      312.78      258.70     19.76 o 
  -8   4  11      219.04      213.60     18.03 o 
  -6   4  11      735.25      686.12     29.79 o 
  -4   4  11      253.29      260.42     18.33 o 
  -2   4  11      238.33      235.40     18.04 o 
   0   4  11      548.49      528.84     26.76 o 
   2   4  11       99.60      113.14     21.93 o 
   4   4  11      330.27      307.84     20.20 o 
   6   4  11      528.81      498.58     25.83 o 
   8   4  11      524.85      496.62     26.78 o 
  10   4  11      991.03      942.38     39.59 o 
  12   4  11        7.48        2.57     15.31 o 
  14   4  11       94.94       94.47     16.96 o 
  16   4  11      454.88      389.16     26.00 o 
  18   4  11       89.47      102.75     18.42 o 
  20   4  11      168.88      132.68     20.48 o 
  22   4  11      108.31       51.58     25.36 o 
 -25   5  11      180.69      171.69     19.53 o 
 -23   5  11      207.44      225.87     24.06 o 
 -21   5  11        6.59       11.37     17.72 o 
 -19   5  11       50.50       50.79     18.10 o 
 -17   5  11       45.35       40.08     18.63 o 
 -15   5  11      277.58      284.62     21.98 o 
 -13   5  11       49.25       48.38     15.92 o 
 -11   5  11      101.03       83.90     15.90 o 
  -9   5  11       25.09       34.52     14.58 o 
  -7   5  11       27.56       43.12     14.56 o 
  -5   5  11      342.87      314.53     21.34 o 
  -3   5  11       49.25       63.37     14.69 o 
  -1   5  11      461.88      453.05     25.69 o 
   1   5  11       89.75       99.72     15.66 o 
   3   5  11       26.36       32.16     14.28 o 
   5   5  11       10.39       15.75     14.47 o 
   7   5  11      141.73      129.93     17.88 o 
   9   5  11       55.90       57.98     16.84 o 
  11   5  11      208.63      193.21     19.94 o 
  13   5  11       44.96       74.11     18.93 o 
  15   5  11      212.98      194.06     21.54 o 
  17   5  11       63.29       50.87     18.84 o 
 -16   6  11       99.95      133.22     20.00 o 
 -14   6  11      144.80      142.16     18.43 o 
 -12   6  11       65.55       95.31     17.17 o 
 -10   6  11      122.10      127.79     17.78 o 
  -8   6  11      218.44      224.43     20.04 o 
  -6   6  11      298.09      337.60     23.03 o 
  -4   6  11      107.71      115.36     17.57 o 
  -2   6  11      135.22      132.95     18.12 o 
   0   6  11       11.79       32.67     15.51 o 
   2   6  11      189.29      184.45     20.18 o 
   4   6  11      433.23      417.08     26.60 o 
   6   6  11        5.91        4.93     16.04 o 
   8   6  11      309.34      318.90     24.45 o 
  10   6  11      197.60      204.59     24.41 o 
 -18   0  12      827.83      804.15     69.00 o 
 -16   0  12     1050.10     1032.05     72.22 o 
 -14   0  12      752.08      775.77     75.80 o 
 -12   0  12     7040.22     6565.63    422.00 o 
 -10   0  12     1969.31     1967.19    112.49 o 
  -8   0  12      425.16      458.27     32.09 o 
  -6   0  12     3065.30     2960.59    145.88 o 
   0   0  12     3637.46     3632.03    166.63 o 
   2   0  12     1555.18     1589.29     74.66 o 
   4   0  12     4610.09     4262.92    204.92 o 
   6   0  12     1169.01     1109.20     61.39 o 
   8   0  12     1719.79     1820.11     86.25 o 
  10   0  12       65.34      108.36     23.85 o 
  12   0  12     1554.82     1570.97     81.20 o 
  14   0  12     1991.02     1928.65     97.13 o 
  16   0  12     1210.93     1192.79     63.65 o 
  18   0  12      854.04      846.77     56.04 o 
  20   0  12      316.10      323.76     33.39 o 
  22   0  12      524.27      587.62     43.83 o 
  24   0  12     1520.13     1516.68     82.63 o 
  26   0  12      521.98      564.92     46.09 o 
  28   0  12      221.19      221.04     33.36 o 
 -29   1  12      251.06      271.72     45.03 o 
 -27   1  12      306.13      326.00     48.60 o 
 -25   1  12      132.49      102.64     23.59 o 
 -23   1  12      235.83      211.74     19.25 o 
 -21   1  12      559.46      602.07     29.76 o 
 -19   1  12      148.58      126.34     18.52 o 
 -17   1  12     1703.83     1644.20     49.97 o 
 -15   1  12      741.98      707.81     25.09 o 
 -13   1  12      457.38      466.27     22.08 o 
 -11   1  12      933.35      955.03     32.22 o 
  -9   1  12       84.69      111.73     12.10 o 
  -7   1  12     2934.65     2773.37     79.82 o 
  -5   1  12      716.02      746.42     36.31 o 
  -3   1  12      583.62      554.93     32.57 o 
  -1   1  12     2598.70     2348.11     61.74 o 
   1   1  12      694.09      639.94     26.69 o 
   3   1  12      543.88      531.44     28.33 o 
   5   1  12     1124.54     1157.16     35.13 o 
   7   1  12      753.38      743.01     25.09 o 
   9   1  12     2348.09     2241.70     87.11 o 
  11   1  12      425.76      453.12     29.65 o 
  13   1  12     1014.86     1033.29     47.30 o 
  15   1  12      102.03      108.36     23.77 o 
  17   1  12      339.30      307.62     32.99 o 
  19   1  12     1314.68     1327.21     73.64 o 
  21   1  12      455.05      469.33     39.71 o 
  23   1  12      391.41      355.53     38.68 o 
  25   1  12      248.56      251.31     34.83 o 
  27   1  12      260.23      262.39     36.25 o 
 -34   2  12       15.28       17.30     39.92 o 
 -32   2  12       96.90      141.10     27.85 o 
 -30   2  12      236.50      236.39     23.61 o 
 -28   2  12      104.43       98.67     18.61 o 
 -26   2  12      561.33      600.03     31.43 o 
 -24   2  12      523.90      532.36     30.45 o 
 -22   2  12      209.38      186.82     20.82 o 
 -20   2  12      187.95      198.45     17.38 o 
 -18   2  12       21.47       18.80     13.42 o 
 -16   2  12      240.96      247.63     17.50 o 
 -14   2  12      122.13      129.12     14.16 o 
 -12   2  12      864.32      793.46     30.68 o 
 -10   2  12      352.35      317.08     18.30 o 
  -8   2  12      229.35      229.21     16.33 o 
  -6   2  12      465.94      428.37     20.26 o 
  -4   2  12      506.65      496.29     24.62 o 
  -2   2  12     1065.81     1002.80     34.23 o 
   0   2  12      471.20      418.50     22.31 o 
   2   2  12       95.39       95.80     12.30 o 
   4   2  12      652.82      591.66     24.03 o 
   6   2  12      244.26      218.56     15.65 o 
   8   2  12      108.18      125.36     14.11 o 
  10   2  12      771.42      753.27     30.38 o 
  12   2  12        6.57        5.53     11.97 o 
  14   2  12      670.67      610.35     45.90 o 
  16   2  12       85.62       92.45     25.46 o 
  18   2  12      261.14      273.31     33.81 o 
  20   2  12       14.43       10.01     23.68 o 
  22   2  12      106.18      109.91     29.13 o 
  24   2  12      131.52      127.34     30.84 o 
  26   2  12       41.09       26.34     27.29 o 
 -33   3  12       79.11       86.48     21.74 o 
 -31   3  12       17.06       26.45     19.96 o 
 -29   3  12      206.63      161.06     21.49 o 
 -27   3  12        2.60      -11.94     16.79 o 
 -25   3  12      206.75      235.69     22.94 o 
 -23   3  12        4.99        1.85     14.05 o 
 -21   3  12       12.04        9.32     14.07 o 
 -19   3  12      367.06      383.48     24.17 o 
 -17   3  12      314.76      324.46     20.07 o 
 -15   3  12       14.39       21.80     12.79 o 
 -13   3  12      283.39      285.46     18.91 o 
 -11   3  12      407.63      368.70     20.83 o 
  -9   3  12       59.38       84.27     12.97 o 
  -7   3  12       23.29       22.86     14.48 o 
  -5   3  12       59.72       64.98     12.08 o 
  -3   3  12      262.65      272.61     17.24 o 
  -1   3  12       20.67       28.44     11.05 o 
   1   3  12      229.34      254.92     16.76 o 
   3   3  12      257.22      272.81     17.09 o 
   5   3  12      992.16      952.78     33.90 o 
   7   3  12       73.73       80.13     13.50 o 
   9   3  12       75.54       66.78     13.79 o 
  11   3  12      229.44      210.26     17.55 o 
  13   3  12      356.61      360.79     21.44 o 
  15   3  12       40.17       36.90     14.53 o 
  17   3  12       54.58       48.82     14.94 o 
  19   3  12       18.99        5.57     25.38 o 
  21   3  12      169.12      123.62     31.27 o 
  23   3  12       78.92      100.78     30.98 o 
  25   3  12      102.93      138.37     47.70 o 
 -28   4  12      291.17      294.75     25.69 o 
 -26   4  12      382.27      380.90     27.11 o 
 -24   4  12      197.61      175.47     19.41 o 
 -22   4  12      178.22      164.06     19.97 o 
 -20   4  12      684.96      734.13     36.29 o 
 -18   4  12      385.65      392.48     24.57 o 
 -16   4  12      386.07      400.32     23.35 o 
 -14   4  12      498.26      561.55     26.97 o 
 -12   4  12      626.46      657.71     32.36 o 
 -10   4  12      333.65      353.76     22.47 o 
  -8   4  12      600.26      590.92     28.83 o 
  -6   4  12      586.89      555.16     28.61 o 
  -4   4  12      788.98      794.13     33.89 o 
  -2   4  12       66.83       67.44     14.62 o 
   0   4  12      151.61      137.77     16.17 o 
   2   4  12      606.64      594.87     30.26 o 
   4   4  12      424.24      480.13     26.88 o 
   6   4  12      945.40      965.68     38.80 o 
   8   4  12      455.44      434.33     25.44 o 
  10   4  12     1607.24     1618.61     58.20 o 
  12   4  12       16.64       14.92     15.67 o 
  14   4  12      344.61      314.13     25.20 o 
  16   4  12       57.79       72.13     18.81 o 
  18   4  12     1122.74     1141.72     46.33 o 
  20   4  12      108.61       87.79     26.00 o 
 -23   5  12      204.26      197.57     20.33 o 
 -21   5  12      551.20      584.02     35.88 o 
 -19   5  12      178.60      164.25     35.24 o 
 -17   5  12      210.14      189.23     20.41 o 
 -15   5  12      467.99      496.27     29.14 o 
 -13   5  12      136.34      151.41     23.95 o 
 -11   5  12      386.56      357.27     23.97 o 
  -9   5  12      694.25      692.23     32.12 o 
  -7   5  12      474.78      472.66     27.64 o 
  -5   5  12      193.59      183.99     19.10 o 
  -3   5  12      382.92      359.99     23.86 o 
  -1   5  12     1177.65     1106.56     43.79 o 
   1   5  12      510.28      486.76     27.19 o 
   3   5  12      155.94      150.22     18.48 o 
   5   5  12      392.64      369.81     25.47 o 
   7   5  12      436.84      436.99     26.76 o 
   9   5  12      424.84      467.54     29.26 o 
  11   5  12      232.63      215.19     22.63 o 
  13   5  12      848.11      791.02     38.10 o 
  15   5  12      670.39      680.83     35.96 o 
 -12   6  12      177.28      187.80     20.77 o 
 -10   6  12      204.75      201.10     24.05 o 
  -8   6  12       25.87       35.50     16.64 o 
  -6   6  12      631.71      609.83     31.65 o 
  -4   6  12      269.16      282.45     22.83 o 
  -2   6  12       67.38       66.40     17.88 o 
   0   6  12      340.11      320.95     24.29 o 
   2   6  12      154.49      155.80     23.68 o 
   4   6  12      605.35      561.52     37.18 o 
   6   6  12       13.08       10.56     27.22 o 
 -27   1  13      437.63      488.61     60.14 o 
 -25   1  13      327.44      398.27     49.00 o 
 -23   1  13      257.98      282.91     44.09 o 
 -21   1  13      276.05      295.86     21.50 o 
 -19   1  13      194.50      170.51     17.80 o 
 -17   1  13      100.93       86.93     14.98 o 
 -15   1  13      151.48      197.62     13.94 o 
 -13   1  13      845.90      941.75     33.00 o 
 -11   1  13       45.90       46.32     11.56 o 
  -9   1  13      603.27      571.32     26.02 o 
  -7   1  13     1091.45     1075.27     37.36 o 
  -5   1  13      951.78      944.49     34.64 o 
  -3   1  13      206.52      199.22     34.26 o 
  -1   1  13     1548.77     1540.09     47.34 o 
   1   1  13      257.54      238.76     15.79 o 
   3   1  13      604.05      616.44     26.07 o 
   5   1  13      263.16      262.50     27.69 o 
   7   1  13      787.90      753.25     47.17 o 
   9   1  13      626.52      656.46     44.31 o 
  11   1  13      427.50      382.44     35.68 o 
  13   1  13       89.44       90.71     22.38 o 
  15   1  13       69.90       95.57     26.82 o 
  17   1  13      481.59      539.91     42.88 o 
  19   1  13      317.96      342.78     36.77 o 
  21   1  13      259.53      236.79     33.22 o 
  23   1  13      211.12      198.30     32.78 o 
  25   1  13       25.66       18.76     29.06 o 
  27   1  13      101.03       83.45     43.66 o 
 -34   2  13       64.11       38.45     41.31 o 
 -32   2  13      354.11      379.52     37.41 o 
 -30   2  13       78.60       85.04     26.09 o 
 -28   2  13      372.38      373.44     26.65 o 
 -26   2  13      310.01      346.66     25.09 o 
 -24   2  13      300.27      345.06     24.89 o 
 -22   2  13      635.83      616.64     33.85 o 
 -20   2  13      125.79      139.32     16.03 o 
 -18   2  13      630.53      661.12     33.02 o 
 -16   2  13      803.74      851.02     32.65 o 
 -14   2  13      233.22      231.81     17.74 o 
 -12   2  13      429.02      447.37     22.94 o 
 -10   2  13      643.28      619.22     26.70 o 
  -8   2  13     1418.48     1450.97     44.50 o 
  -6   2  13      662.51      693.97     27.77 o 
  -4   2  13      265.50      236.70     19.24 o 
  -2   2  13     2637.03     2747.60     76.51 o 
   0   2  13      402.44      410.08     23.17 o 
   2   2  13     1104.75     1015.28     36.18 o 
   4   2  13     1369.79     1334.90     42.55 o 
   6   2  13      395.37      395.78     20.40 o 
   8   2  13      411.10      421.92     24.86 o 
  10   2  13      578.43      543.05     25.27 o 
  12   2  13     1044.75     1031.11     61.71 o 
  14   2  13     1401.08     1384.45     76.07 o 
  16   2  13      596.43      577.16     48.30 o 
  18   2  13      482.50      538.97     45.29 o 
  20   2  13      150.86      154.49     31.18 o 
  22   2  13      350.21      345.89     39.48 o 
  24   2  13      416.46      407.33     44.63 o 
 -31   3  13      184.84      199.58     24.43 o 
 -29   3  13      131.90      128.95     21.28 o 
 -27   3  13      462.17      440.25     29.46 o 
 -25   3  13      178.76      205.70     23.11 o 
 -23   3  13      879.86      933.61     36.24 o 
 -21   3  13      840.21      852.97     34.87 o 
 -19   3  13      345.58      335.34     24.40 o 
 -17   3  13      247.90      256.66     19.90 o 
 -15   3  13      495.73      511.33     28.19 o 
 -13   3  13      358.54      347.91     20.90 o 
 -11   3  13     1033.99     1018.50     36.91 o 
  -9   3  13       30.01       25.92     12.62 o 
  -7   3  13     1530.85     1507.41     48.14 o 
  -5   3  13      261.62      277.56     18.54 o 
  -3   3  13     1509.21     1622.09     49.52 o 
  -1   3  13      229.25      267.39     17.94 o 
   1   3  13      991.18     1070.53     38.94 o 
   3   3  13     1373.38     1423.09     47.89 o 
   5   3  13       38.69       34.57     14.68 o 
   7   3  13      709.90      674.60     30.23 o 
   9   3  13     1619.11     1636.56     50.23 o 
  11   3  13      463.71      447.58     23.95 o 
  13   3  13      188.76      201.41     19.53 o 
  15   3  13      744.35      748.44     33.51 o 
  17   3  13      433.41      438.91     43.49 o 
  19   3  13      674.31      659.07    125.76 o 
  21   3  13      113.17      115.71     31.83 o 
  23   3  13      886.62      889.76     92.83 o 
 -28   4  13       59.69       60.85     44.73 o 
 -26   4  13      136.60      124.33     21.23 o 
 -24   4  13       84.20       68.53     17.51 o 
 -22   4  13      112.28      136.21     18.97 o 
 -20   4  13       50.59       64.90     18.05 o 
 -18   4  13      503.02      492.15     28.83 o 
 -16   4  13      476.01      508.70     26.10 o 
 -14   4  13      314.84      302.78     24.29 o 
 -12   4  13      162.49      163.66     17.20 o 
 -10   4  13      296.03      321.81     23.39 o 
  -8   4  13      177.31      160.39     18.77 o 
  -6   4  13       89.00       93.25     17.00 o 
  -4   4  13       19.77       21.65     14.67 o 
  -2   4  13      601.01      541.82     29.23 o 
   0   4  13        5.75       11.81     14.17 o 
   2   4  13      264.14      255.18     20.89 o 
   4   4  13      532.76      534.81     33.16 o 
   6   4  13      179.43      174.41     19.85 o 
   8   4  13      316.70      340.47     24.73 o 
  10   4  13      175.68      139.39     20.07 o 
  12   4  13      320.92      317.62     25.21 o 
  14   4  13      445.31      415.46     28.44 o 
  16   4  13       10.18        8.97     17.99 o 
  18   4  13      103.59      124.19     21.34 o 
 -21   5  13        2.50       13.08     18.35 o 
 -19   5  13      222.56      253.57     40.72 o 
 -17   5  13       27.62       19.16     18.15 o 
 -15   5  13       65.70       88.49     19.07 o 
 -13   5  13      440.47      434.84     27.85 o 
 -11   5  13        0.34       -0.92     15.66 o 
  -9   5  13      224.17      259.71     22.36 o 
  -7   5  13       31.84        9.10     17.87 o 
  -5   5  13       84.75       99.26     24.55 o 
  -3   5  13      167.70      166.42     19.85 o 
  -1   5  13      100.18       95.68     18.01 o 
   1   5  13      114.10      123.65     18.93 o 
   3   5  13       23.73        4.77     16.04 o 
   5   5  13       55.21       50.18     17.84 o 
   7   5  13       19.96       10.78     16.70 o 
   9   5  13      103.65      109.47     20.20 o 
  11   5  13      368.83      365.39     27.52 o 
  13   5  13       32.23       33.15     21.98 o 
  -4   6  13      192.01      174.55     23.32 o 
 -16   0  14      152.64      159.61     29.30 o 
 -14   0  14      592.33      678.50     54.63 o 
 -12   0  14      261.47      253.74     35.56 o 
 -10   0  14      301.92      360.48     28.90 o 
  -8   0  14     2001.63     2209.80    157.21 o 
  -6   0  14      581.99      632.59     63.51 o 
  -4   0  14      821.06      785.75     68.58 o 
  -2   0  14      211.25      246.95     32.97 o 
   0   0  14     1498.53     1480.76    111.44 o 
   2   0  14     1089.83     1082.46     80.70 o 
   4   0  14     1604.96     1612.28    123.54 o 
   8   0  14     1436.99     1445.13    112.56 o 
  10   0  14      414.41      408.35     56.33 o 
  12   0  14     1403.47     1420.83    106.48 o 
  14   0  14      705.26      778.23     76.30 o 
  16   0  14      375.43      423.87     57.43 o 
  18   0  14      225.56      255.58     45.92 o 
  20   0  14      253.75      308.44     46.41 o 
  22   0  14      871.23     1057.97     91.91 o 
  24   0  14      410.69      507.96     65.11 o 
 -27   1  14       52.47       41.24     32.09 o 
 -25   1  14      544.21      562.39     62.27 o 
 -23   1  14      662.68      690.24     62.61 o 
 -21   1  14       80.28      125.16     34.66 o 
 -19   1  14       14.04       25.56     19.71 o 
 -17   1  14      438.63      456.14     26.81 o 
 -15   1  14      197.97      222.72     15.61 o 
 -13   1  14     1041.74     1120.60     38.43 o 
 -11   1  14      557.68      569.63     25.66 o 
  -9   1  14      341.33      344.06     18.96 o 
  -7   1  14      156.95      146.55     15.07 o 
  -5   1  14      396.41      359.20     20.31 o 
  -3   1  14      879.19      878.64     31.48 o 
  -1   1  14      415.00      418.51     21.46 o 
   1   1  14      279.89      286.92     28.80 o 
   3   1  14      659.63      685.43     43.52 o 
   5   1  14      514.14      504.59     40.70 o 
   7   1  14      858.56      858.28     51.12 o 
   9   1  14      486.97      512.37     40.90 o 
  11   1  14      114.50      157.14     26.59 o 
  13   1  14      420.86      408.65     38.44 o 
  15   1  14       98.75       69.77     24.52 o 
  17   1  14      660.37      669.62     50.41 o 
  19   1  14      411.91      424.48     41.27 o 
  21   1  14      217.26      221.70     33.53 o 
  23   1  14       88.03      108.95     30.04 o 
  25   1  14      248.06      283.19     55.50 o 
 -32   2  14      147.02      145.85     43.27 o 
 -30   2  14      405.42      406.51     98.00 o 
 -28   2  14      119.83      125.12     34.02 o 
 -26   2  14      122.65      138.09     26.85 o 
 -24   2  14      142.07      139.84     20.55 o 
 -22   2  14       38.70       25.73     17.23 o 
 -20   2  14      195.29      182.27     18.16 o 
 -18   2  14      324.23      338.80     21.50 o 
 -16   2  14      173.74      161.80     16.91 o 
 -14   2  14       32.62       26.66     13.12 o 
 -12   2  14      135.31      171.29     16.59 o 
 -10   2  14      206.49      201.00     17.36 o 
  -8   2  14       30.70       46.57     15.63 o 
  -6   2  14      245.74      200.18     16.69 o 
  -4   2  14        5.54       15.29     12.00 o 
  -2   2  14      146.80      155.99     15.60 o 
   0   2  14       22.88       39.00     12.57 o 
   2   2  14      281.97      260.24     18.18 o 
   4   2  14       89.10       91.90     14.23 o 
   6   2  14      405.55      399.50     21.96 o 
   8   2  14      106.99      106.27     15.33 o 
  10   2  14       28.61       45.51     22.29 o 
  12   2  14      228.40      214.66     31.41 o 
  14   2  14      104.35      114.11     28.44 o 
  16   2  14       44.23       33.00     25.61 o 
  18   2  14       15.88       26.26     26.17 o 
  20   2  14      155.00      176.43     32.44 o 
  22   2  14       56.42       76.12     30.36 o 
 -29   3  14       25.06       18.09     19.72 o 
 -27   3  14       51.62       53.13     19.66 o 
 -25   3  14      155.99      129.43     21.22 o 
 -23   3  14       87.76      115.95     20.12 o 
 -21   3  14       84.81       91.15     17.29 o 
 -19   3  14      148.03      164.87     27.45 o 
 -17   3  14      292.46      271.41     20.84 o 
 -15   3  14      128.68      104.15     17.00 o 
 -13   3  14       64.04       67.67     15.48 o 
 -11   3  14       64.71       62.80     15.07 o 
  -9   3  14      147.67      161.86     16.86 o 
  -7   3  14       32.17       29.09     13.76 o 
  -5   3  14       59.93       64.02     14.04 o 
  -3   3  14      188.44      199.96     17.37 o 
  -1   3  14        1.80       -4.44     12.43 o 
   1   3  14       63.08       70.35     14.24 o 
   3   3  14      172.42      166.35     16.84 o 
   5   3  14      284.98      328.76     21.68 o 
   7   3  14      152.46      175.93     18.01 o 
   9   3  14       18.87       15.43     14.46 o 
  11   3  14        3.58        5.82     14.54 o 
  13   3  14       70.36       86.65     17.13 o 
  15   3  14       30.65       16.20     19.88 o 
  17   3  14       39.30       19.92     27.86 o 
  19   3  14      119.91      166.16     33.37 o 
  21   3  14      266.65      243.91     54.33 o 
 -26   4  14       21.45       25.41     41.63 o 
 -24   4  14      181.27      183.35     22.14 o 
 -22   4  14      239.98      261.65     22.31 o 
 -20   4  14      129.51      173.95     22.05 o 
 -18   4  14      507.17      567.23     32.11 o 
 -16   4  14      242.60      261.64     21.16 o 
 -14   4  14      428.72      496.83     29.40 o 
 -12   4  14      552.41      597.88     34.23 o 
 -10   4  14       30.16       44.47     14.96 o 
  -8   4  14       68.37       64.86     15.73 o 
  -6   4  14      308.44      331.62     21.89 o 
  -4   4  14      121.63      139.29     19.00 o 
  -2   4  14      168.27      184.15     22.29 o 
   0   4  14      554.10      586.22     31.43 o 
   2   4  14      946.28     1009.21     40.33 o 
   4   4  14       24.59       19.91     16.15 o 
   6   4  14      452.50      427.91     28.20 o 
   8   4  14      735.93      745.87     36.79 o 
  10   4  14       33.17       18.14     17.83 o 
  12   4  14      330.98      345.32     27.27 o 
  14   4  14      129.97      138.31     21.71 o 
  16   4  14      432.72      429.24     30.03 o 
 -17   5  14      343.64      362.84     27.02 o 
 -15   5  14       70.57       74.61     19.38 o 
 -13   5  14      432.31      447.17     29.33 o 
 -11   5  14      257.78      264.27     23.96 o 
  -9   5  14      433.22      444.79     28.61 o 
  -7   5  14      106.40      108.69     24.66 o 
  -5   5  14      591.57      579.85     34.88 o 
  -3   5  14      212.38      251.54     23.09 o 
  -1   5  14       61.18       65.80     18.15 o 
   1   5  14      254.13      251.13     26.26 o 
   3   5  14      621.20      630.16     33.85 o 
   5   5  14      176.62      159.23     21.41 o 
   7   5  14      543.98      529.85     31.30 o 
   9   5  14        8.80       15.12     17.86 o 
 -25   1  15      198.64      221.75     40.73 o 
 -23   1  15       42.04       78.55     32.85 o 
 -21   1  15       81.80       91.75     33.23 o 
 -19   1  15       56.81       94.87     33.65 o 
 -17   1  15      285.12      316.69     44.86 o 
 -15   1  15      593.21      670.61     45.82 o 
 -13   1  15      275.63      267.03     42.26 o 
 -11   1  15      168.27      132.76     33.84 o 
  -9   1  15      474.46      427.44     53.68 o 
  -7   1  15       79.60       88.57     21.32 o 
  -5   1  15      281.20      338.54     29.58 o 
  -3   1  15      578.40      548.16     42.63 o 
  -1   1  15      166.17      167.89     24.72 o 
   1   1  15      427.99      437.84     36.26 o 
   3   1  15       36.30       38.25     20.50 o 
   5   1  15      202.99      198.88     26.64 o 
   7   1  15      156.93      163.44     25.91 o 
   9   1  15      357.82      394.85     36.38 o 
  11   1  15       19.85       31.92     22.66 o 
  13   1  15      155.48      164.72     28.65 o 
  15   1  15      579.68      647.17     49.62 o 
  17   1  15      286.44      321.10     36.01 o 
  19   1  15       73.32       60.02     27.47 o 
  21   1  15       56.55       71.03     29.04 o 
 -30   2  15       82.75      153.67     44.26 o 
 -28   2  15      144.41      117.00     27.61 o 
 -26   2  15      216.31      223.35     30.48 o 
 -24   2  15      146.55      193.42     22.42 o 
 -22   2  15       69.92       78.60     19.67 o 
 -20   2  15     1196.93     1219.99     48.61 o 
 -18   2  15      165.47      185.87     18.40 o 
 -16   2  15       97.23      108.71     16.31 o 
 -14   2  15       31.75       25.78     14.38 o 
 -12   2  15      641.09      704.32     29.92 o 
 -10   2  15      420.63      462.19     24.66 o 
  -8   2  15      566.52      563.38     27.55 o 
  -6   2  15      257.26      244.97     19.41 o 
  -4   2  15     1022.86     1037.03     36.80 o 
  -2   2  15      505.75      490.48     25.32 o 
   0   2  15      147.78      146.67     16.39 o 
   2   2  15      370.25      358.40     22.02 o 
   4   2  15      346.67      343.41     22.02 o 
   6   2  15      375.10      406.82     27.99 o 
   8   2  15      187.94      185.41     30.70 o 
  10   2  15     1242.14     1214.79     70.38 o 
  12   2  15      649.21      633.78     48.35 o 
  14   2  15      146.38      136.97     29.92 o 
  16   2  15      130.14      172.14     33.01 o 
  18   2  15      480.30      453.97     44.81 o 
  20   2  15      145.90      136.24     32.86 o 
 -27   3  15      164.73      185.29     25.51 o 
 -25   3  15      555.21      622.68     35.71 o 
 -23   3  15      213.24      196.86     23.70 o 
 -21   3  15      295.41      280.97     22.39 o 
 -19   3  15      191.32      180.50     22.01 o 
 -17   3  15       13.43       23.47     15.79 o 
 -15   3  15      715.28      771.35     33.40 o 
 -13   3  15      241.03      259.43     20.53 o 
 -11   3  15      223.10      205.06     18.96 o 
  -9   3  15      198.63      235.46     19.65 o 
  -7   3  15     1285.89     1298.22     44.72 o 
  -5   3  15      197.90      196.17     18.85 o 
  -3   3  15      147.02      132.64     17.03 o 
  -1   3  15      320.43      335.94     22.19 o 
   1   3  15      526.05      632.48     28.18 o 
   3   3  15      371.99      371.68     22.91 o 
   5   3  15      832.03      848.14     33.80 o 
   7   3  15      437.82      455.37     25.52 o 
   9   3  15       96.68       83.49     17.20 o 
  11   3  15      438.85      443.12     33.18 o 
  13   3  15      402.75      354.21     41.53 o 
  15   3  15      307.43      343.41     40.64 o 
  17   3  15      436.78      456.70     73.38 o 
 -22   4  15       63.61       70.75     18.15 o 
 -20   4  15      149.83      198.13     23.44 o 
 -18   4  15      203.36      194.81     22.59 o 
 -16   4  15      323.76      338.84     24.03 o 
 -14   4  15       71.69       91.14     18.34 o 
 -12   4  15       72.93       84.91     17.19 o 
 -10   4  15      328.49      327.19     22.89 o 
  -8   4  15        2.86        3.07     15.29 o 
  -6   4  15       83.94       52.45     16.31 o 
  -4   4  15      166.92      209.08     25.91 o 
  -2   4  15      281.93      311.67     22.56 o 
   0   4  15      323.84      321.74     22.31 o 
   2   4  15       13.37       23.50     15.52 o 
   4   4  15       27.02       13.96     15.47 o 
   6   4  15      253.99      227.47     23.20 o 
   8   4  15       77.22       78.40     17.83 o 
  10   4  15      154.49      152.56     20.30 o 
  12   4  15      126.84      121.28     19.48 o 
 -13   5  15      324.94      381.26     27.86 o 
 -11   5  15      307.80      329.93     30.07 o 
  -9   5  15       26.62       31.40     18.72 o 
  -7   5  15      193.96      191.80     22.81 o 
  -5   5  15      160.13      147.97     21.90 o 
  -3   5  15       67.08       82.42     20.04 o 
  -1   5  15       62.92       42.18     18.93 o 
   1   5  15       86.87       97.71     19.94 o 
   3   5  15       26.53       38.95     18.95 o 
   5   5  15       24.85       53.27     30.70 o 
  -8   0  16       60.41       58.86     25.44 o 
  -6   0  16      258.73      254.56     26.57 o 
  -4   0  16      580.57      701.90     59.73 o 
  -2   0  16      617.89      572.61     57.88 o 
   2   0  16      380.69      413.83     50.81 o 
   4   0  16      129.43      117.90     32.70 o 
   6   0  16     1869.40     2007.87    148.84 o 
   8   0  16      480.51      385.98     54.91 o 
  10   0  16      173.47      176.86     36.13 o 
  12   0  16       35.22       28.37     31.09 o 
  14   0  16      565.36      615.41     63.98 o 
  16   0  16       48.20       36.86     32.34 o 
 -21   1  16      144.96      143.06     36.19 o 
 -19   1  16      409.44      488.86     52.85 o 
 -17   1  16      167.35      200.96     39.74 o 
 -15   1  16      417.04      511.68     54.04 o 
 -13   1  16      166.70      140.90     25.78 o 
 -11   1  16      127.52      118.51     34.12 o 
  -9   1  16      108.63      109.92     32.12 o 
  -7   1  16      400.67      411.23     53.66 o 
  -5   1  16      638.02      705.13     68.90 o 
  -3   1  16        3.43       -1.46     29.19 o 
   1   1  16      862.38      893.19     79.96 o 
   3   1  16      768.50      717.33     76.63 o 
   5   1  16       74.87       90.55     34.80 o 
   7   1  16       51.50       32.62     33.64 o 
   9   1  16      190.20      220.96     44.47 o 
  11   1  16      350.18      434.05     58.07 o 
  13   1  16      317.55      304.89     36.85 o 
  15   1  16      569.00      592.98     46.74 o 
  17   1  16      173.01      200.10     32.84 o 
  19   1  16       62.80       54.79     42.17 o 
 -28   2  16       69.31       78.19     38.65 o 
 -26   2  16        5.20       27.59     36.37 o 
 -24   2  16       76.81      100.98     26.73 o 
 -22   2  16       35.00       50.98     25.34 o 
 -20   2  16      198.09      227.60     22.88 o 
 -18   2  16      150.11      146.14     18.45 o 
 -16   2  16      160.62      159.06     18.24 o 
 -14   2  16      260.51      247.11     19.84 o 
 -12   2  16       12.51        3.56     14.04 o 
 -10   2  16       14.10       10.19     14.14 o 
  -8   2  16       46.85       49.93     15.03 o 
  -6   2  16       16.91        2.20     13.49 o 
  -4   2  16       75.96       72.66     15.40 o 
  -2   2  16      471.80      437.19     24.70 o 
   0   2  16      264.08      220.06     19.16 o 
   2   2  16      253.82      245.90     24.30 o 
   4   2  16       45.86       55.37     24.98 o 
   6   2  16       58.79       56.38     25.57 o 
   8   2  16      312.61      319.48     37.12 o 
  10   2  16      159.44      233.29     42.00 o 
  12   2  16       36.12       74.03     27.61 o 
  14   2  16       72.94       80.16     28.81 o 
  16   2  16      187.72      226.88     34.81 o 
  18   2  16       20.13       15.98     27.68 o 
 -25   3  16       42.53       40.32     20.73 o 
 -23   3  16       83.87      110.93     21.79 o 
 -21   3  16       32.38       52.22     17.83 o 
 -19   3  16       29.63       29.27     18.52 o 
 -17   3  16       11.21       29.84     16.44 o 
 -15   3  16      143.74      169.88     19.39 o 
 -13   3  16       51.52       58.11     16.92 o 
 -11   3  16      274.22      242.96     20.99 o 
  -9   3  16      155.64      146.16     18.50 o 
  -7   3  16        9.59       12.05     15.24 o 
  -5   3  16       38.88       42.61     15.94 o 
  -3   3  16      335.85      384.05     24.08 o 
  -1   3  16       10.05       13.47     14.90 o 
   1   3  16       74.65       84.58     17.27 o 
   3   3  16      139.64      145.58     18.57 o 
   5   3  16       50.12       38.59     16.17 o 
   7   3  16      347.56      354.37     24.38 o 
   9   3  16       74.32       72.19     21.41 o 
  11   3  16       69.41       75.55     30.24 o 
  13   3  16       14.58       18.06     29.19 o 
  15   3  16       11.35       31.81     29.71 o 
 -20   4  16      246.15      262.19     29.20 o 
 -18   4  16      180.18      210.71     23.81 o 
 -16   4  16      236.99      223.83     21.77 o 
 -14   4  16      185.98      217.93     21.71 o 
 -12   4  16      103.63       75.28     18.21 o 
 -10   4  16      200.43      202.85     20.67 o 
  -8   4  16      235.48      260.39     21.68 o 
  -6   4  16      187.41      198.94     20.57 o 
  -4   4  16       27.01        8.23     16.06 o 
  -2   4  16      482.78      522.16     28.27 o 
   0   4  16       59.67       39.64     17.11 o 
   2   4  16      273.48      299.63     23.38 o 
   4   4  16      219.28      252.96     23.21 o 
   6   4  16      146.87      147.19     19.78 o 
   8   4  16      193.38      198.77     21.75 o 
  10   4  16       71.91       52.86     31.60 o 
 -19   1  17       84.64       93.88     33.38 o 
 -17   1  17      254.83      261.86     42.33 o 
 -15   1  17      206.03      184.13     39.36 o 
 -13   1  17      138.25      141.71     25.47 o 
 -11   1  17       18.69       15.31     29.20 o 
  -9   1  17       40.19        1.31     29.34 o 
  -7   1  17      244.82      269.12     43.22 o 
  -5   1  17      348.37      382.46     49.28 o 
  -3   1  17      231.89      262.45     45.20 o 
  -1   1  17       77.25       95.30     35.34 o 
   1   1  17      135.96      137.74     38.93 o 
   3   1  17        5.63        4.74     32.18 o 
   5   1  17      125.15      139.02     39.84 o 
   7   1  17      291.10      281.55     48.64 o 
   9   1  17       19.52       33.88     35.42 o 
  11   1  17      739.90      763.45     78.18 o 
  13   1  17       43.17       80.21     39.04 o 
  15   1  17        6.29        3.74     36.63 o 
  17   1  17      101.63       82.00     42.50 o 
 -26   2  17       70.14       81.88     38.33 o 
 -24   2  17      142.79      151.81     42.47 o 
 -22   2  17       97.61      138.77     41.88 o 
 -20   2  17       57.32       84.35     44.86 o 
 -18   2  17       43.59       69.62     20.43 o 
 -16   2  17       53.08       49.28     19.51 o 
 -14   2  17      477.96      542.65     31.46 o 
 -12   2  17      344.47      390.80     26.80 o 
 -10   2  17       34.41       52.16     15.74 o 
  -8   2  17      386.95      372.74     24.20 o 
  -6   2  17      382.27      380.31     28.41 o 
  -4   2  17      387.87      383.87     29.88 o 
  -2   2  17      101.52       88.57     27.03 o 
   0   2  17      410.67      426.70     39.90 o 
   2   2  17      101.77      120.58     27.19 o 
   4   2  17       87.84       81.17     26.62 o 
   6   2  17      359.92      315.56     36.86 o 
   8   2  17      282.48      307.97     36.90 o 
  10   2  17       21.57       59.64     27.85 o 
  12   2  17      314.48      288.01     65.73 o 
  14   2  17      134.86      128.00     32.19 o 
 -21   3  17        1.34        8.33     16.89 o 
 -19   3  17      310.72      311.41     24.03 o 
 -17   3  17      223.96      232.90     21.88 o 
 -15   3  17      106.50      117.60     18.77 o 
 -13   3  17      279.15      265.89     22.45 o 
 -11   3  17       69.23       84.59     17.89 o 
  -9   3  17     1044.35     1085.13     41.91 o 
  -7   3  17       81.66       82.19     17.72 o 
  -5   3  17       41.03       31.69     16.63 o 
  -3   3  17       73.15       92.36     17.84 o 
  -1   3  17      214.67      230.47     21.25 o 
   1   3  17      200.14      200.12     20.64 o 
   3   3  17      261.38      240.05     21.99 o 
   5   3  17      206.96      203.36     25.89 o 
   7   3  17       60.27       77.16     24.96 o 
   9   3  17      164.15      183.62     35.45 o 
  11   3  17       58.64       35.11     29.40 o 
 -14   4  17      414.05      441.11     27.70 o 
 -12   4  17       94.16      103.91     19.54 o 
 -10   4  17       50.89       37.44     17.43 o 
  -8   4  17       10.29       19.63     17.57 o 
  -6   4  17       14.26       22.55     17.73 o 
  -4   4  17      270.57      315.74     24.54 o 
  -2   4  17       94.38      128.35     19.85 o 
   0   4  17        2.60       -4.90     16.91 o 
   2   4  17      124.39      117.50     19.94 o 
   4   4  17       56.61       52.74     24.30 o 
 -17   1  18       30.40       33.02     30.76 o 
 -15   1  18      284.50      313.49     45.15 o 
 -13   1  18       93.73      108.62     34.39 o 
 -11   1  18       55.88       53.73     22.89 o 
  -9   1  18      250.87      258.33     42.57 o 
  -7   1  18      144.02      144.38     36.70 o 
  -5   1  18      108.28      114.78     34.78 o 
  -3   1  18      207.33      246.21     44.18 o 
  -1   1  18       96.95       99.37     36.11 o 
   1   1  18      705.88      664.27     70.16 o 
   3   1  18       19.39       15.87     35.18 o 
   5   1  18       45.01       69.50     36.87 o 
   7   1  18      248.33      270.09     48.13 o 
   9   1  18      179.81      142.96     42.50 o 
  11   1  18      254.20      195.65     45.20 o 
  13   1  18       69.93       80.83     40.67 o 
 -22   2  18       80.43       57.04     37.81 o 
 -20   2  18       69.61       59.17     38.90 o 
 -18   2  18       69.36       70.35     36.88 o 
 -16   2  18       57.09       70.45     26.82 o 
 -14   2  18       93.01      127.69     40.12 o 
 -12   2  18       22.06       30.83     34.88 o 
 -10   2  18       23.38       21.23     34.00 o 
  -8   2  18      117.51      116.61     39.84 o 
  -6   2  18      108.20       50.30     36.96 o 
  -4   2  18      686.50      791.25     81.08 o 
  -2   2  18       92.45      108.98     42.07 o 
   0   2  18      256.45      224.22     47.21 o 
   2   2  18       59.16       70.36     39.53 o 
   4   2  18       70.68      104.07     42.76 o 
   6   2  18       36.18       45.78     38.38 o 
   8   2  18       29.90       57.55     40.98 o 
  10   2  18       41.37       58.07     40.96 o 
 -17   3  18       27.80       40.22     20.19 o 
 -15   3  18       21.32       18.86     17.00 o 
 -13   3  18       24.46       29.74     17.44 o 
 -11   3  18      206.65      245.37     22.55 o 
  -9   3  18       42.53       30.88     17.40 o 
  -7   3  18       48.13       44.81     17.48 o 
  -5   3  18       80.73       82.94     18.71 o 
  -3   3  18       36.89       36.28     17.36 o 
  -1   3  18       22.66       26.40     17.54 o 
   1   3  18        1.05       19.84     21.18 o 
   3   3  18       20.96       29.35     20.00 o 
   5   3  18      255.28      235.05     35.86 o 
 -11   1  19      355.22      357.71     47.07 o 
  -9   1  19       49.89       40.59     22.89 o 
  -7   1  19       19.51        4.86     31.44 o 
  -5   1  19      180.81      202.32     40.75 o 
  -3   1  19        8.44       18.77     30.90 o 
  -1   1  19      176.92      146.77     38.94 o 
   1   1  19       73.37       73.13     36.17 o 
   3   1  19      332.41      385.11     54.01 o 
   5   1  19        0.38      -19.19     33.59 o 
   7   1  19      236.36      246.50     47.44 o 
   9   1  19       14.95       29.86     36.95 o 
 -18   2  19       96.69       97.89     40.23 o 
 -16   2  19       83.82      128.64     39.77 o 
 -14   2  19       60.57       78.80     27.55 o 
 -12   2  19        8.55       28.07     35.80 o 
 -10   2  19      176.55      173.86     43.27 o 
  -8   2  19      136.23      135.93     41.07 o 
  -6   2  19      404.59      474.94     63.34 o 
  -4   2  19        4.52      -18.60     35.94 o 
  -2   2  19       33.15       30.90     37.48 o 
   0   2  19      149.33      124.77     44.52 o 
   2   2  19       48.53       49.03     39.94 o 
   4   2  19       90.07       72.78     41.62 o 
   6   2  19      214.95      231.89     51.12 o 
  -9   3  19       77.43       64.79     27.05 o 
  -7   3  19        1.47       14.24     21.42 o 
  -5   3  19      215.88      225.70     27.44 o 
  -3   3  19       31.67       16.99     25.77 o 
  -1   1  20      537.49      603.42     65.45 o 
   1   1  20       25.74       14.13     31.92 o 
   3   1  20       19.79        9.32     33.65 o 
  -8   2  20      151.50      130.59     41.33 o 
  -6   2  20      180.42      184.79     44.17 o 
  -4   2  20       32.45       20.11     37.63 o 
                                                 
